# Supplementary material for: RNA-Seq Transcriptome Analysis of Direction-Selective T4/T5 Neurons in Drosophila
Source: PLoS One. 2016 Sep 29;11(9):e0163986. doi: 10.1371/journal.pone.0163986 (PMC5042512; doi:10.1371/journal.pone.0163986)
Supplement: S1 Table — (XLSX) [file pone.0163986.s001.xlsx]

## Sheet: T4T5_RPKM
FlyBase ID	gene symbol	exons length	read count replicate 1	read count replicate 2	RPKM replicate 1	RPKM replicate 2	mean RPKM
FBgn0000003	7SLRNA:CR32864	299	5131	4113	152.074	144.444	148.259
FBgn0000008	a	5414	1448	853	2.37015	1.65441	2.01228
FBgn0000014	abd-A	5477	178	166	0.288006	0.318256	0.303131
FBgn0000015	Abd-B	11791	142	67	0.106724	0.0596671	0.0831956
FBgn0000017	Abl	12819	52516	39936	36.3047	32.7131	34.5089
FBgn0000018	abo	1794	1010	827	4.98912	4.84054	4.91483
FBgn0000022	ac	917	0	0	0	0	0
FBgn0000024	Ace	8473	49436	48857	51.7048	60.5481	56.1265
FBgn0000028	acj6	4433	19358	14312	38.6979	33.9011	36.2995
FBgn0000032	Acph-1	2024	3868	3793	16.9356	19.6781	18.3069
FBgn0000036	nAChRalpha1	11027	26311	18349	21.1449	17.4729	19.3089
FBgn0000037	mAChR-A	5425	53301	44297	87.0684	85.7404	86.4044
FBgn0000038	nAChRbeta1	2974	37276	26219	111.074	92.5734	101.824
FBgn0000039	nAChRalpha2	2387	28955	25781	107.497	113.412	110.454
FBgn0000042	Act5C	2978	120395	94758	358.269	334.12	346.194
FBgn0000043	Act42A	1626	33178	36519	180.823	235.836	208.33
FBgn0000044	Act57B	1724	4148	2995	21.3219	18.2419	19.7819
FBgn0000045	Act79B	1619	4436	3937	24.2812	25.5346	24.9079
FBgn0000046	Act87E	1989	2456	1610	10.9426	8.49967	9.72111
FBgn0000047	Act88F	1595	1046	1253	5.8116	8.249	7.0303
FBgn0000052	ade2	4434	1494	887	2.98593	2.10058	2.54326
FBgn0000053	ade3	4780	811	479	1.50355	1.05225	1.2779
FBgn0000054	Adf1	1800	16792	17351	82.6713	101.219	91.9453
FBgn0000055	Adh	2254	41	28	0.161196	0.130441	0.145819
FBgn0000056	Adhr	2116	0	0	0	0	0
FBgn0000057	adp	2291	4205	4614	16.2654	21.1477	18.7066
FBgn0000061	al	1806	132	81	0.647711	0.470954	0.559332
FBgn0000063	ald	2141	333	224	1.37833	1.09861	1.23847
FBgn0000064	Ald	3809	179000	156327	416.454	430.957	423.706
FBgn0000071	Ama	1946	36	42	0.16394	0.22663	0.195285
FBgn0000075	amd	2224	94	65	0.374557	0.306895	0.340726
FBgn0000077	amx	1422	2216	2394	13.81	17.6781	15.7441
FBgn0000078	Amy-d	1606	126	76	0.695264	0.496912	0.596088
FBgn0000079	Amy-p	1668	130	93	0.690673	0.585461	0.638067
FBgn0000083	AnxB9	2073	24767	17524	105.876	88.7657	97.321
FBgn0000084	AnxB10	1247	32471	42509	230.757	357.953	294.355
FBgn0000092	CG2650	1013	4897	3198	42.8396	33.1497	37.9947
FBgn0000094	Anp	373	100	40	2.37583	1.12606	1.75095
FBgn0000097	aop	5454	2589	1573	4.2067	3.02848	3.61759
FBgn0000100	RpLP0	1328	64582	52408	430.961	414.391	422.676
FBgn0000108	Appl	6383	205885	158904	285.841	261.409	273.625
FBgn0000109	Aprt	1021	807	906	7.00443	9.3178	8.16112
FBgn0000114	aret	7791	6256	4751	7.11588	6.40329	6.75958
FBgn0000115	Arl1	863	8447	8670	86.7394	105.492	96.1157
FBgn0000116	Argk	3504	47864	47492	121.051	142.321	131.686
FBgn0000117	arm	3564	48942	48667	121.694	143.386	132.54
FBgn0000119	arr	6024	3026	1927	4.45153	3.35898	3.90525
FBgn0000120	Arr1	2476	21342	13371	76.3852	56.7054	66.5453
FBgn0000121	Arr2	1547	41485	23401	237.643	158.838	198.241
FBgn0000137	ase	2430	33	20	0.120346	0.0864241	0.103385
FBgn0000139	ash2	2235	3316	3037	13.1481	14.2685	13.7083
FBgn0000140	asp	6338	86	101	0.120246	0.167332	0.143789
FBgn0000146	aub	3015	305	113	0.896474	0.393552	0.645013
FBgn0000147	aurA	1577	309	134	1.73641	0.892245	1.31433
FBgn0000150	awd	727	14962	14521	182.381	209.736	196.059
FBgn0000152	Axs	2575	846	529	2.91151	2.1572	2.53435
FBgn0000153	b	2135	1427	1132	5.92313	5.56749	5.74531
FBgn0000157	Dll	3309	359	158	0.961441	0.501385	0.731413
FBgn0000158	bam	1894	327	119	1.53	0.659748	1.09488
FBgn0000163	baz	15831	4471	2128	2.50277	1.41148	1.95713
FBgn0000166	bcd	2536	114	54	0.398364	0.223592	0.310978
FBgn0000173	ben	2072	39678	31813	169.701	161.223	165.462
FBgn0000179	bi	6095	3743	2152	5.44216	3.70749	4.57482
FBgn0000180	bib	3276	838	371	2.26686	1.18916	1.72801
FBgn0000181	bic	1546	20034	19724	114.837	133.967	124.402
FBgn0000182	BicC	4547	0	0	0	0	0
FBgn0000183	BicD	5498	25732	18429	41.4757	35.1972	38.3365
FBgn0000206	boss	3013	1171	715	3.44416	2.49183	2.96799
FBgn0000210	br	16093	3799	2808	2.09198	1.83219	1.96209
FBgn0000212	brm	5597	10455	7626	16.5536	14.3071	15.4304
FBgn0000216	Brd	532	28	20	0.466414	0.394757	0.430585
FBgn0000221	brn	1450	2231	2076	13.635	15.0339	14.3345
FBgn0000227	Bsg25A	1352	17	27	0.111429	0.2097	0.160564
FBgn0000228	Bsg25D	4953	7543	5417	13.4959	11.4842	12.49
FBgn0000229	bsk	2018	29662	28653	130.258	149.094	139.676
FBgn0000233	btd	2934	74	52	0.22351	0.186103	0.204807
FBgn0000239	bur	3116	21267	15735	60.4831	53.025	56.754
FBgn0000241	bw	2738	667	334	2.15882	1.28093	1.71988
FBgn0000244	by	4774	1117	610	2.07346	1.34171	1.70758
FBgn0000246	c(3)G	2629	2332	1700	7.86073	6.78999	7.32536
FBgn0000247	ca	7026	8710	5552	10.9859	8.2976	9.64174
FBgn0000250	cact	3324	15345	13033	40.9101	41.1713	41.0407
FBgn0000251	cad	2570	152	126	0.524126	0.514812	0.519469
FBgn0000253	Cam	5812	74267	74044	113.239	133.775	123.507
FBgn0000256	capu	6240	60005	47211	85.2173	79.4456	82.3314
FBgn0000257	car	3205	5254	5214	14.5274	17.0826	15.805
FBgn0000259	CkIIbeta	5705	10118	7652	15.7168	14.0841	14.9005
FBgn0000261	Cat	1993	7644	6356	33.989	33.4879	33.7384
FBgn0000273	Pka-C1	5725	13897	10497	21.5115	19.2531	20.3823
FBgn0000274	Pka-C2	1349	38	38	0.24963	0.29579	0.27271
FBgn0000276	CecA1	339	27	6	0.705812	0.18585	0.445831
FBgn0000277	CecA2	355	14	2	0.349482	0.0591579	0.20432
FBgn0000278	CecB	425	1	2	0.0208514	0.0494142	0.0351328
FBgn0000279	CecC	386	8	11	0.183666	0.299238	0.241452
FBgn0000280	Cec-Psi1	166	1	1	0.0533847	0.0632562	0.0583204
FBgn0000281	Cec2	201	0	0	0	0	0
FBgn0000283	Cp190	4293	16684	12729	34.4401	31.1347	32.7874
FBgn0000286	Cf2	4315	13200	8986	27.1093	21.8674	24.4883
FBgn0000287	salr	5536	483	295	0.773172	0.559548	0.66636
FBgn0000289	cg	5429	49601	40407	80.9647	78.1534	79.559
FBgn0000299	Cg25C	6165	1476	1225	2.12167	2.08648	2.10408
FBgn0000303	Cha	4011	22136	24088	48.907	63.0608	55.9839
FBgn0000307	chif	7747	9818	8639	11.2309	11.7096	11.4702
FBgn0000308	chic	2632	100757	79794	339.246	318.343	328.794
FBgn0000316	cin	2110	2960	3146	12.4318	15.6562	14.044
FBgn0000317	ck	7404	3022	1621	3.61704	2.29894	2.95799
FBgn0000318	cl	716	8360	8116	103.471	119.026	111.248
FBgn0000319	Chc	6008	66104	50784	97.5041	88.7581	93.1311
FBgn0000320	eya	3690	395	306	0.948627	0.870775	0.909701
FBgn0000326	clt	1844	2812	2916	13.5139	16.605	15.0594
FBgn0000330	cm	1774	4638	4294	23.1687	25.4167	24.2927
FBgn0000337	cn	1790	5	1	0.0247538	0.00586622	0.01531
FBgn0000339	cni	1182	6351	5149	47.6156	45.7421	46.6789
FBgn0000346	comt	3087	20923	21604	60.0637	73.4867	66.7752
FBgn0000351	cort	1655	90	76	0.481914	0.482199	0.482057
FBgn0000352	cos	4763	3168	3129	5.89426	6.89821	6.39623
FBgn0000355	Cp15	515	28	31	0.48181	0.632071	0.55694
FBgn0000356	Cp16	522	6	3	0.10186	0.0603479	0.0811042
FBgn0000357	Cp18	649	998	728	13.6273	11.7787	12.703
FBgn0000358	Cp19	651	10	14	0.136127	0.225818	0.180972
FBgn0000359	Cp36	1116	42	48	0.333511	0.451636	0.392573
FBgn0000360	Cp38	1249	22	43	0.156094	0.361507	0.2588
FBgn0000370	crc	3423	194694	178877	504.047	548.73	526.388
FBgn0000376	crm	3886	3303	2896	7.53235	7.82541	7.67888
FBgn0000377	crn	2332	8533	8645	32.4264	38.9267	35.6765
FBgn0000382	csw	8732	35404	26517	35.9305	31.8876	33.9091
FBgn0000384	cta	2764	10737	8394	34.4247	31.8891	33.1569
FBgn0000392	cup	4306	0	0	0	0	0
FBgn0000394	cv	2053	442	231	1.90791	1.1815	1.54471
FBgn0000395	cv-2	4329	151237	108834	309.596	263.99	286.793
FBgn0000404	CycA	2919	658	486	1.99764	1.74829	1.87296
FBgn0000405	CycB	3047	266	310	0.773631	1.06832	0.920975
FBgn0000406	Cyt-b5-r	1557	1870	961	10.6433	6.48106	8.5622
FBgn0000409	Cyt-c-p	681	90571	102774	1178.6	1584.7	1381.65
FBgn0000411	D	2935	215	132	0.649165	0.472255	0.56071
FBgn0000412	D1	1877	11370	11805	53.6811	66.0409	59.861
FBgn0000414	Dab	9270	57666	35563	55.1271	40.2837	47.7054
FBgn0000416	Sap-r	3527	38713	32319	97.2694	96.2196	96.7445
FBgn0000422	Ddc	2797	13604	8352	43.1022	31.3552	37.2287
FBgn0000426	SmF	467	1180	1056	22.3919	23.7442	23.068
FBgn0000427	dec-1	5748	49	15	0.0755447	0.0274022	0.0514735
FBgn0000439	Dfd	2739	164	94	0.530612	0.360369	0.44549
FBgn0000442	Pkg21D	2583	29	13	0.0994944	0.0528482	0.0761713
FBgn0000447	Dhod	1472	5246	5173	31.5824	36.9016	34.242
FBgn0000448	Hr46	10752	7093	6141	5.84609	5.99737	5.92173
FBgn0000449	dib	1975	7	2	0.0314091	0.0106334	0.0210213
FBgn0000451	ect	3741	487	151	1.15363	0.423838	0.788734
FBgn0000454	Dip-B	2102	2670	1888	11.2565	9.43149	10.344
FBgn0000455	Dip-C	1951	5724	5683	25.9996	30.5866	28.2931
FBgn0000459	disco	3247	262	249	0.715062	0.805245	0.760154
FBgn0000463	Dl	5278	171	111	0.287112	0.220833	0.253973
FBgn0000464	Lar	10337	13187	10541	11.3052	10.7078	11.0065
FBgn0000473	Cyp6a2	1674	2116	780	11.2017	4.89272	8.04723
FBgn0000477	DNaseII	1228	212	100	1.5299	0.855092	1.19249
FBgn0000479	dnc	16683	56760	45088	30.1504	28.3791	29.2647
FBgn0000482	dor	3161	5752	6120	16.1257	20.33	18.2279
FBgn0000489	Pka-C3	3091	805	495	2.30793	1.68158	1.99475
FBgn0000490	dpp	5214	301	144	0.511588	0.290003	0.400796
FBgn0000492	Dr	2552	160	108	0.555603	0.44438	0.499991
FBgn0000497	ds	12427	618	358	0.440704	0.302502	0.371603
FBgn0000499	dsh	2844	4948	5094	15.4179	18.8079	17.1129
FBgn0000500	Dsk	569	203	87	3.16161	1.60553	2.38357
FBgn0000504	dsx	9053	299	180	0.292687	0.208781	0.250734
FBgn0000520	dwg	2002	7311	6709	32.3622	35.1888	33.7755
FBgn0000524	dx	3828	95	69	0.219926	0.189273	0.204599
FBgn0000527	e	3142	1556	1231	4.38862	4.11399	4.25131
FBgn0000529	bsh	2012	134	80	0.590204	0.417516	0.50386
FBgn0000533	ea	1527	136	104	0.789269	0.715164	0.752216
FBgn0000535	eag	10636	65168	43812	54.2976	43.254	48.7758
FBgn0000536	eas	4627	8309	6861	15.9138	15.5704	15.7421
FBgn0000541	E(bx)	10072	31768	20181	27.9511	21.0396	24.4954
FBgn0000542	ec	8400	136	99	0.143478	0.123756	0.133617
FBgn0000543	ecd	2204	18333	18985	73.7135	90.4503	82.0819
FBgn0000546	EcR	9934	10205	7159	9.10361	7.56727	8.33544
FBgn0000547	ed	6425	3338	2072	4.60403	3.38632	3.99517
FBgn0000551	Edg78E	967	273	190	2.50185	2.06319	2.28252
FBgn0000552	Edg84A	652	7	1	0.0951427	0.0161051	0.0556239
FBgn0000556	Ef1alpha48D	2464	146035	98946	525.22	421.666	473.443
FBgn0000557	Ef1alpha100E	2656	37406	31764	124.807	125.579	125.193
FBgn0000559	EF2	3056	668435	616461	1938.34	2118.18	2028.26
FBgn0000560	eg	2033	16	7	0.0697441	0.0361553	0.0529497
FBgn0000562	egl	4515	5099	3819	10.0081	8.88184	9.44498
FBgn0000564	Eh	704	46	52	0.579042	0.775607	0.677325
FBgn0000565	Eip71CD	1354	11939	11697	78.1402	90.7125	84.4263
FBgn0000566	Eip55E	1478	1205	1126	7.225	7.99973	7.61236
FBgn0000567	Eip74EF	9332	9053	5970	8.59692	6.71755	7.65723
FBgn0000568	Eip75B	13451	55991	39388	36.8883	30.7483	33.8183
FBgn0000575	emc	2049	18216	13759	78.7836	70.5109	74.6472
FBgn0000576	ems	2478	69	42	0.246759	0.177975	0.212367
FBgn0000577	en	2792	130	83	0.412622	0.312158	0.36239
FBgn0000578	ena	6075	8441	5422	12.3132	9.37183	10.8425
FBgn0000579	Eno	3718	189555	196634	451.805	555.342	503.573
FBgn0000581	E(Pc)	10946	27935	19701	22.6161	18.8992	20.7577
FBgn0000588	esc	1704	252	207	1.31056	1.27559	1.29307
FBgn0000591	E(spl)m8-HLH	769	476	226	5.48537	3.08598	4.28567
FBgn0000592	Est-6	1837	779	298	3.75797	1.70341	2.73069
FBgn0000594	Est-P	1740	0	0	0	0	0
FBgn0000606	eve	1406	10	8	0.0630289	0.059747	0.0613879
FBgn0000611	exd	3302	13612	11952	36.5317	38.008	37.2698
FBgn0000615	exu	3290	357	266	0.961606	0.848979	0.905293
FBgn0000617	e(y)1	1124	2041	2217	16.0917	20.7114	18.4016
FBgn0000618	e(y)2	503	1639	1661	28.8759	34.6747	31.7753
FBgn0000625	eyg	3148	228	142	0.641837	0.473658	0.557748
FBgn0000629	E(z)	2665	11479	10039	38.1708	39.5553	38.8631
FBgn0000633	fas	5978	40826	37104	60.521	65.1742	62.8476
FBgn0000635	Fas2	7306	23805	14580	28.8744	20.9551	24.9147
FBgn0000636	Fas3	6612	28584	19749	38.3103	31.3634	34.8368
FBgn0000639	Fbp1	3465	8	22	0.0204603	0.06667	0.0435652
FBgn0000640	Fbp2	1074	25	20	0.206282	0.195541	0.200911
FBgn0000644	Fcp3C	963	429	280	3.94781	3.05311	3.50046
FBgn0000658	fj	3551	109	99	0.27202	0.292749	0.282385
FBgn0000659	fkh	4289	24565	17263	50.7558	42.2641	46.5099
FBgn0000662	fl(2)d	2977	15368	10765	45.7471	37.9705	41.8588
FBgn0000667	Actn	5272	10521	7449	17.6851	14.8366	16.2608
FBgn0000709	fliI	4827	11384	9419	20.8998	20.4898	20.6948
FBgn0000711	flw	4276	9607	7789	19.9102	19.1274	19.5188
FBgn0000715	FMRFa	1427	123	66	0.763847	0.485659	0.624753
FBgn0000719	fog	6564	609	333	0.822193	0.532705	0.677449
FBgn0000721	for	6929	1314	694	1.68054	1.05172	1.36613
FBgn0000723	FER	5128	2007	1026	3.46836	2.10092	2.78464
FBgn0000808	gd	2261	30	15	0.117583	0.0696629	0.0936231
FBgn0000810	fs(1)K10	3052	2182	1790	6.33571	6.15857	6.24714
FBgn0000826	png	1114	308	170	2.45014	1.60241	2.02628
FBgn0000927	fs(1)Ya	2235	69	57	0.273588	0.267799	0.270693
FBgn0000928	fs(1)Yb	3502	65	18	0.164483	0.0539719	0.109228
FBgn0000964	tj	3492	179	118	0.454259	0.354829	0.404544
FBgn0000996	dup	3138	509	530	1.43744	1.77351	1.60548
FBgn0001075	ft	16852	1308	645	0.68783	0.401901	0.544866
FBgn0001077	ftz	1774	19	27	0.0949128	0.159816	0.127365
FBgn0001078	ftz-f1	8581	32164	22650	33.2167	27.7167	30.4667
FBgn0001079	fu	3251	3865	3847	10.5356	12.4256	11.4806
FBgn0001083	fw	4698	256	142	0.482894	0.317385	0.40014
FBgn0001084	fy	1688	2153	2288	11.3031	14.2329	12.768
FBgn0001085	fz	3817	1370	1117	3.1807	3.07286	3.12678
FBgn0001086	fzy	1996	197	92	0.874643	0.483992	0.679317
FBgn0001087	g	4404	8152	5395	16.4037	12.8634	14.6335
FBgn0001089	Gal	2345	78	46	0.294766	0.20598	0.250373
FBgn0001090	bnb	2726	11715	12518	38.0839	48.2192	43.1516
FBgn0001091	Gapdh1	1480	72305	83251	432.944	590.662	511.803
FBgn0001092	Gapdh2	1443	107011	119329	657.184	868.342	762.763
FBgn0001098	Gdh	2343	24641	29442	93.1989	131.949	112.574
FBgn0001099	gdl	1175	432	409	3.25815	3.65508	3.45661
FBgn0001104	Galphai	2067	2266	1285	9.71504	6.5279	8.12147
FBgn0001105	Gbeta13F	5566	74650	54029	118.853	101.928	110.391
FBgn0001108	Gl	4550	21764	18338	42.3889	42.3206	42.3548
FBgn0001112	Gld	2899	437	241	1.33585	0.872931	1.10439
FBgn0001114	Glt	3373	1966	1224	5.16526	3.81045	4.48785
FBgn0001120	gnu	923	29	33	0.278433	0.375425	0.326929
FBgn0001122	Galphao	6415	37992	30084	52.4832	49.2436	50.8634
FBgn0001123	Galphas	2112	27279	25707	114.462	127.811	121.136
FBgn0001124	Got1	1770	30116	31466	150.782	186.672	168.727
FBgn0001125	Got2	1734	42907	45552	219.283	275.848	247.565
FBgn0001128	Gpdh	3152	37776	45447	106.207	151.401	128.804
FBgn0001133	grau	1894	8772	8779	41.0434	48.6717	44.8575
FBgn0001134	Grd	4071	289	150	0.629103	0.386902	0.508003
FBgn0001137	grk	1718	4451	3345	22.9593	20.4449	21.7021
FBgn0001138	grn	4090	2830	1706	6.1318	4.37993	5.25586
FBgn0001139	gro	4455	13056	9421	25.9709	22.2055	24.0882
FBgn0001142	Gs1	2396	5607	5972	20.7381	26.1724	23.4553
FBgn0001145	Gs2	2231	5639	3754	22.3989	17.6687	20.0338
FBgn0001147	gsb-n	2237	48	20	0.190152	0.0938804	0.142016
FBgn0001148	gsb	1649	34	27	0.182719	0.171931	0.177325
FBgn0001149	GstD1	843	1592	644	16.7356	8.02176	12.3787
FBgn0001150	gt	1780	6716	3934	33.4361	23.2073	28.3217
FBgn0001168	h	2335	1425	655	5.4082	2.94554	4.17687
FBgn0001169	H	6004	3517	2813	5.19107	4.91972	5.05539
FBgn0001170	H2.0	1662	24	19	0.127969	0.120042	0.124006
FBgn0001174	halo	616	114	125	1.64002	2.13079	1.8854
FBgn0001179	hay	2628	8735	8145	29.4552	32.5444	30.9998
FBgn0001180	hb	3835	526	282	1.21547	0.772138	0.993805
FBgn0001185	her	2378	2957	2822	11.0196	12.4611	11.7403
FBgn0001186	Hex-A	4139	74681	59231	159.897	150.267	155.082
FBgn0001187	Hex-C	1493	537	326	3.18742	2.29281	2.74012
FBgn0001189	hfw	3038	1009	582	2.94326	2.01162	2.47744
FBgn0001197	His2Av	1224	32887	28951	238.105	248.367	243.236
FBgn0001202	hk	2317	25844	24870	98.8459	112.71	105.778
FBgn0001206	Hmr	4696	2153	1943	4.06294	4.34466	4.2038
FBgn0001208	Hn	2115	1577	828	6.60764	4.11084	5.35924
FBgn0001215	Hrb98DE	2743	36448	22018	117.753	84.2875	101.02
FBgn0001216	Hsc70-1	2718	984	645	3.20827	2.49185	2.85006
FBgn0001217	Hsc70-2	2174	156	90	0.635902	0.434704	0.535303
FBgn0001218	Hsc70-3	3589	335890	302860	829.37	886.094	857.732
FBgn0001220	Hsc70-5	2922	42367	32234	128.491	115.836	122.164
FBgn0001222	Hsf	2910	19171	17070	58.3817	61.5959	59.9888
FBgn0001223	Hsp22	1900	0	0	0	0	0
FBgn0001224	Hsp23	884	51793	20899	519.211	248.247	383.729
FBgn0001225	Hsp26	1010	52252	27152	458.465	282.287	370.376
FBgn0001226	Hsp27	1632	6425	2328	34.8881	14.9787	24.9334
FBgn0001227	Hsp67Ba	1733	718	408	3.67156	2.47214	3.07185
FBgn0001228	Hsp67Bb	2109	32	15	0.134462	0.0746837	0.104573
FBgn0001229	Hsp67Bc	987	3591	2200	32.2421	23.4054	27.8238
FBgn0001230	Hsp68	2231	36227	17399	143.899	81.8909	112.895
FBgn0001233	Hsp83	2960	165851	96206	496.537	341.288	418.913
FBgn0001234	Hsromega	21710	494565	395784	201.878	191.43	196.654
FBgn0001235	hth	11839	6085	4126	4.55481	3.65953	4.10717
FBgn0001247	Ide	3439	79397	68109	204.596	207.962	206.279
FBgn0001248	Idh	2434	23969	24518	87.2679	105.773	96.5205
FBgn0001250	if	6011	4240	2751	6.25092	4.80568	5.5283
FBgn0001253	ImpE1	6264	2237	1469	3.16475	2.46253	2.81364
FBgn0001254	ImpE2	1708	188	49	0.975427	0.301245	0.638336
FBgn0001255	ImpE3	1094	137	67	1.10976	0.643085	0.876422
FBgn0001256	ImpL1	1235	111	18	0.796491	0.153044	0.474768
FBgn0001257	ImpL2	2667	1959	882	6.50933	3.47262	4.99097
FBgn0001258	ImpL3	1942	436304	417368	1990.97	2256.74	2123.85
FBgn0001259	in	3062	2184	761	6.32081	2.6097	4.46525
FBgn0001263	inaD	2331	2853	1723	10.8464	7.76165	9.30401
FBgn0001269	inv	5919	99	58	0.148222	0.102894	0.125558
FBgn0001276	ix	727	2680	2611	32.6682	37.7123	35.1903
FBgn0001280	janA	740	1714	1664	20.526	23.612	22.069
FBgn0001281	janB	569	104	55	1.61974	1.01499	1.31737
FBgn0001285	Jon44E	1397	214	102	1.35751	0.766681	1.06209
FBgn0001291	Jra	1642	41176	42685	222.227	272.969	247.598
FBgn0001296	kar	2678	5347	3369	17.6939	13.21	15.452
FBgn0001297	kay	7789	185569	163776	211.129	220.79	215.96
FBgn0001301	kel	5476	7190	5618	11.6356	10.7728	11.2042
FBgn0001308	Khc	3718	39648	35632	94.5011	100.633	97.5672
FBgn0001311	kkv	5701	1353	772	2.10316	1.42193	1.76254
FBgn0001313	kl-2	13386	8	13	0.0052962	0.0101977	0.00774697
FBgn0001316	klar	11717	15478	9860	11.7064	8.83632	10.2714
FBgn0001319	kn	4391	145	101	0.292637	0.241529	0.267083
FBgn0001320	kni	2215	127	52	0.508107	0.246514	0.37731
FBgn0001321	knk	2674	20	17	0.0662817	0.0667573	0.0665195
FBgn0001323	knrl	3909	104	103	0.235772	0.276683	0.256228
FBgn0001324	kto	7776	9962	8960	11.3531	12.0994	11.7262
FBgn0001325	Kr	4411	119	65	0.239075	0.154735	0.196905
FBgn0001330	kz	3927	1857	1596	4.1906	4.26759	4.2291
FBgn0001341	l(1)1Bi	3680	1291	1325	3.10888	3.78076	3.44482
FBgn0001404	egh	4662	55316	52232	105.149	117.646	111.397
FBgn0001491	l(1)10Bb	934	4110	4087	38.996	45.9482	42.4721
FBgn0001565	Hlc	2116	19905	18952	83.3626	94.0482	88.7054
FBgn0001612	Grip91	3571	3700	3727	9.18199	10.9592	10.0706
FBgn0001624	dlg1	11505	21595	15816	16.6338	14.4351	15.5345
FBgn0001941	ifc	2201	7056	5617	28.4095	26.7976	27.6035
FBgn0001942	eIF-4a	2480	125514	100255	448.503	424.488	436.496
FBgn0001961	Arpc1	1732	62240	63253	318.454	383.481	350.968
FBgn0001965	Sos	5635	16606	13133	26.1154	24.4727	25.294
FBgn0001967	NimC3	852	0	0	0	0	0
FBgn0001970	Pgant35A	2160	168	127	0.689256	0.617392	0.653324
FBgn0001974	l(2)35Bd	1769	2621	2152	13.13	12.774	12.952
FBgn0001977	CIAPIN1	2358	18550	16835	69.7148	74.9688	72.3418
FBgn0001978	stc	4145	125912	114588	269.195	290.286	279.741
FBgn0001981	esg	2273	305	190	1.18912	0.877739	1.03343
FBgn0001983	wor	2222	33	35	0.131612	0.1654	0.148506
FBgn0001986	l(2)35Df	3585	3788	3304	9.36366	9.67747	9.52057
FBgn0001987	Gli	4468	1175	613	2.3305	1.44065	1.88558
FBgn0001989	ND-B17	992	4354	5722	38.8957	60.5686	49.7321
FBgn0001990	wek	2033	1093	1026	4.76439	5.29933	5.03186
FBgn0001991	Ca-alpha1D	10481	37761	20486	31.9276	20.5242	26.2259
FBgn0001992	Cyp303a1	2787	119	57	0.378386	0.214758	0.296572
FBgn0001994	crp	4402	18792	14341	37.831	34.209	36.02
FBgn0001995	mRpL4	1012	3281	3779	28.731	39.211	33.971
FBgn0002021	l(2)37Bb	1708	4652	5417	24.1366	33.3029	28.7198
FBgn0002022	Catsup	1698	5106	5184	26.6482	32.0581	29.3532
FBgn0002023	Lim3	4281	342	203	0.707955	0.497923	0.602939
FBgn0002031	l(2)37Cc	2119	66382	63130	277.616	312.835	295.226
FBgn0002036	CG10561	2052	5443	6343	23.5064	32.4585	27.9824
FBgn0002044	swm	4249	31891	26066	66.513	64.4167	65.4649
FBgn0002069	Aats-asp	2266	6996	5911	27.3599	27.3913	27.3756
FBgn0002121	l(2)gl	5986	7832	4073	11.5947	7.14478	9.36976
FBgn0002174	l(2)tid	2070	5957	6404	25.5025	32.4857	28.9941
FBgn0002183	dre4	3690	15738	12397	37.7962	35.2778	36.537
FBgn0002283	l(3)73Ah	1404	6122	4778	38.6413	35.7347	37.188
FBgn0002284	Prosbeta6	944	6790	6462	63.7416	71.8797	67.8106
FBgn0002306	sas	6236	417	204	0.592591	0.343507	0.468049
FBgn0002354	l(3)87Df	551	3429	3937	55.1494	75.0283	65.0888
FBgn0002413	dco	4783	27231	23516	50.4531	51.6267	51.0399
FBgn0002431	hyd	9083	19102	12060	18.6369	13.9421	16.2895
FBgn0002440	l(3)mbn	2321	13	28	0.0496356	0.126676	0.0881557
FBgn0002441	l(3)mbt	5398	6139	6005	10.0784	11.6813	10.8798
FBgn0002466	sti	6084	646	208	0.940954	0.358992	0.649973
FBgn0002521	pho	2381	11163	8062	41.5477	35.5545	38.5511
FBgn0002522	lab	3046	26	28	0.0756429	0.0965249	0.0860839
FBgn0002524	lace	2991	12330	11854	36.5318	41.6159	39.0739
FBgn0002525	Lam	3737	8718	6031	20.6737	16.9464	18.8101
FBgn0002526	LanA	11690	3340	1069	2.53196	0.960228	1.74609
FBgn0002531	Lcp1	1065	19	15	0.158099	0.147895	0.152997
FBgn0002533	Lcp2	927	51	26	0.487546	0.294513	0.391029
FBgn0002534	Lcp3	730	260	233	3.15628	3.35154	3.25391
FBgn0002535	Lcp4	792	35	28	0.391623	0.371231	0.381427
FBgn0002542	lds	3543	96	58	0.240118	0.171897	0.206008
FBgn0002543	robo2	6206	1946	1127	2.77879	1.90688	2.34284
FBgn0002552	lin	3654	2029	1887	4.92083	5.42269	5.17176
FBgn0002561	l(1)sc	1097	36	15	0.290818	0.143581	0.217199
FBgn0002562	Lsp1alpha	2625	168	153	0.567159	0.612031	0.589595
FBgn0002563	Lsp1beta	2749	2193	1239	7.0695	4.73269	5.90109
FBgn0002564	Lsp1gamma	2501	303	552	1.07363	2.31759	1.69561
FBgn0002565	Lsp2	2477	8	20	0.0286213	0.0847842	0.0567028
FBgn0002566	lt	5368	20718	16138	34.2027	31.5681	32.8854
FBgn0002567	ltd	4081	3345	3355	7.26364	8.63251	7.94808
FBgn0002569	Mal-A2	2036	36	21	0.156693	0.108306	0.1325
FBgn0002570	Mal-A1	1826	101	80	0.490169	0.460045	0.475107
FBgn0002571	Mal-A3	1795	108	76	0.533193	0.444591	0.488892
FBgn0002573	sens	2451	23	16	0.083159	0.0685469	0.075853
FBgn0002576	lz	3468	255	161	0.651607	0.487481	0.569544
FBgn0002577	m	3405	48	29	0.124925	0.0894318	0.107178
FBgn0002578	Kaz-m1	1705	16	2	0.0831612	0.0123173	0.0477392
FBgn0002579	RpL36	686	45540	41941	588.293	641.986	615.14
FBgn0002590	RpS5a	1386	53619	45175	342.831	342.252	342.542
FBgn0002592	E(spl)m2-BFM	957	36	21	0.333362	0.230419	0.28189
FBgn0002593	RpLP1	768	73191	65138	844.542	890.603	867.573
FBgn0002607	RpL19	1361	101955	97377	663.858	751.293	707.576
FBgn0002609	E(spl)m3-HLH	1305	65	37	0.441395	0.297716	0.369556
FBgn0002622	RpS3	1133	62624	53201	489.819	493.061	491.44
FBgn0002626	RpL32	796	50524	41336	562.483	545.289	553.886
FBgn0002629	E(spl)m4-BFM	759	12	7	0.140108	0.0968428	0.118476
FBgn0002631	E(spl)m5-HLH	882	15	10	0.150712	0.119054	0.134883
FBgn0002632	E(spl)m6-BFM	1137	86	58	0.67029	0.535647	0.602969
FBgn0002633	E(spl)m7-HLH	982	96	32	0.866333	0.342176	0.604254
FBgn0002638	Rcc1	2365	5282	5218	19.7921	23.1678	21.4799
FBgn0002641	mal	3209	7520	7109	20.767	23.2622	22.0146
FBgn0002643	mam	8869	5843	4217	5.8383	4.99275	5.41552
FBgn0002645	Map205	6046	10849	7211	15.9018	12.5239	14.2128
FBgn0002673	twe	2379	393	217	1.46394	0.957803	1.21087
FBgn0002707	mei-9	3606	1861	1497	4.57347	4.3592	4.46634
FBgn0002709	mei-218	6310	489	228	0.686759	0.379417	0.533088
FBgn0002715	mei-S332	1703	354	267	1.8421	1.6463	1.7442
FBgn0002716	mei-W68	2300	344	196	1.32543	0.894828	1.11013
FBgn0002719	Men	3074	30669	26892	88.4139	91.8608	90.1374
FBgn0002723	Met	5088	2524	1903	4.3961	3.92738	4.16174
FBgn0002732	E(spl)malpha-BFM	676	91	36	1.19294	0.5592	0.876071
FBgn0002733	E(spl)mbeta-HLH	978	298	205	2.70024	2.20103	2.45064
FBgn0002734	E(spl)mdelta-HLH	1013	76	35	0.664858	0.362802	0.51383
FBgn0002735	E(spl)mgamma-HLH	911	43	24	0.418288	0.276633	0.34746
FBgn0002736	mago	1103	5151	4954	41.3848	47.1619	44.2734
FBgn0002772	Mlc1	1414	3669	2568	22.9945	19.0703	21.0324
FBgn0002773	Mlc2	2286	11869	10292	46.0111	47.2753	46.6432
FBgn0002774	mle	4641	29698	24545	56.7075	55.5345	56.121
FBgn0002775	msl-3	1970	3269	3072	14.7053	16.3744	15.5399
FBgn0002778	mnd	2546	2555	2125	8.89319	8.76419	8.82869
FBgn0002780	mod	2287	18322	17875	70.9956	82.0712	76.5334
FBgn0002781	mod(mdg4)	16924	38772	34349	20.3021	21.3119	20.807
FBgn0002783	mor	3983	12659	11229	28.1653	29.6034	28.8843
FBgn0002787	Rpn8	1532	11883	11152	68.7373	76.4373	72.5873
FBgn0002789	Mp20	948	731	269	6.83336	2.97958	4.90647
FBgn0002791	mr	2555	9030	7875	31.32	32.3646	31.8423
FBgn0002838	ms(3)K81	711	3	6	0.0373918	0.088612	0.0630019
FBgn0002842	sa	956	28	13	0.259552	0.14279	0.201171
FBgn0002855	Acp26Aa	958	111	64	1.02679	0.701497	0.864144
FBgn0002856	Acp26Ab	504	48	18	0.843987	0.375019	0.609503
FBgn0002862	Mst87F	623	401	244	5.70402	4.11257	4.90829
FBgn0002863	Acp95EF	243	0	0	0	0	0
FBgn0002865	Mst98Ca	1319	379	254	2.54636	2.02209	2.28422
FBgn0002868	MtnA	700	3079	1905	38.9795	28.5764	33.778
FBgn0002869	MtnB	584	15	3	0.227616	0.0539411	0.140779
FBgn0002872	mu2	4117	916	595	1.97169	1.51756	1.74463
FBgn0002873	mud	8895	186	168	0.185307	0.198324	0.191815
FBgn0002878	mus101	4868	335	279	0.609845	0.601817	0.605831
FBgn0002887	mus201	3950	11284	10110	25.3158	26.876	26.0959
FBgn0002891	mus205	6750	14173	10227	18.6073	15.9095	17.2584
FBgn0002899	mus301	3364	150	80	0.395148	0.249715	0.322432
FBgn0002901	mus304	2816	1842	1590	5.79671	5.92892	5.86282
FBgn0002905	mus308	6420	1570	1010	2.16715	1.65195	1.90955
FBgn0002906	Blm	4806	2129	1943	3.9257	4.24522	4.08546
FBgn0002909	mus312	4022	0	0	0	0	0
FBgn0002914	Myb	2928	7609	7202	23.0293	25.8281	24.4287
FBgn0002917	na	7875	31770	24662	35.7513	32.8843	34.3178
FBgn0002921	Atpalpha	6680	267543	228814	354.929	359.681	357.305
FBgn0002922	nau	1532	10	1	0.057845	0.00685413	0.0323496
FBgn0002924	ncd	2720	337	366	1.09796	1.41294	1.25545
FBgn0002926	ndl	8230	15	13	0.0161516	0.0165865	0.0163691
FBgn0002930	nec	1633	865	541	4.69413	3.47874	4.08643
FBgn0002931	net	2225	1280	1000	5.09806	4.71934	4.9087
FBgn0002932	neur	4309	15676	14062	32.2392	34.2674	33.2533
FBgn0002933	ng1	523	0	5	0	0.100387	0.0501937
FBgn0002936	ninaA	871	0	0	0	0	0
FBgn0002937	ninaB	2164	3953	4090	16.188	19.8462	18.0171
FBgn0002938	ninaC	5425	8551	6538	13.9683	12.6548	13.3115
FBgn0002939	ninaD	1788	55	49	0.272596	0.287766	0.280181
FBgn0002940	ninaE	1588	112042	38224	625.252	252.753	439.003
FBgn0002941	slou	2670	101	69	0.335224	0.271362	0.303293
FBgn0002945	nkd	5062	740	356	1.29549	0.73848	1.01699
FBgn0002948	nod	2449	580	290	2.09877	1.24343	1.6711
FBgn0002962	nos	2349	22	20	0.0829974	0.0894042	0.0862008
FBgn0002973	numb	4916	3578	2848	6.44991	6.0833	6.2666
FBgn0002985	odd	2347	54	35	0.203895	0.156591	0.180243
FBgn0002989	okr	2878	753	705	2.31862	2.57223	2.44542
FBgn0003002	opa	2939	90	59	0.271374	0.210797	0.241085
FBgn0003008	or	823	4064	4183	43.7602	53.3702	48.5652
FBgn0003009	ord	3915	24	20	0.0543256	0.0536425	0.0539841
FBgn0003011	ort	2158	1756	1665	7.21104	8.10166	7.65635
FBgn0003015	osk	2968	31	65	0.0925599	0.229964	0.161262
FBgn0003016	osp	6846	1442	805	1.86661	1.23472	1.55067
FBgn0003023	otu	3420	280	104	0.725533	0.319314	0.522423
FBgn0003028	ovo	7400	216	168	0.258671	0.23839	0.24853
FBgn0003034	SP	223	70	23	2.78175	1.08301	1.93238
FBgn0003041	pbl	5781	1149	1177	1.76134	2.13789	1.94961
FBgn0003042	Pc	2462	5516	5379	19.8546	22.9416	21.3981
FBgn0003044	Pcl	4384	3179	2627	6.42606	6.29217	6.35912
FBgn0003046	Pcp	718	41	29	0.506039	0.424116	0.465078
FBgn0003048	pcx	12119	9118	5471	6.66742	4.74036	5.70389
FBgn0003053	peb	7446	368	171	0.437975	0.241148	0.339562
FBgn0003057	CG10598	1711	0	4	0	0.0245483	0.0122741
FBgn0003060	CG9757	851	20	8	0.208269	0.0987124	0.153491
FBgn0003062	Fib	1318	6643	6770	44.6657	53.9367	49.3012
FBgn0003065	CG2150	1170	161	48	1.21945	0.430791	0.825122
FBgn0003067	Pepck	2486	0	0	0	0	0
FBgn0003068	per	4527	19935	18409	39.0239	42.7003	40.8621
FBgn0003071	Pfk	4377	73679	74742	149.174	179.308	164.241
FBgn0003074	Pgi	2460	105760	127767	380.988	545.374	463.181
FBgn0003076	Pgm	1843	30191	28267	145.17	161.052	153.111
FBgn0003079	phl	4247	7635	8037	15.9313	19.8711	17.9012
FBgn0003082	phr	1969	1809	1333	8.14175	7.10879	7.62527
FBgn0003086	Pig1	690	2	5	0.0256866	0.0760908	0.0508887
FBgn0003087	pim	978	324	206	2.93583	2.21177	2.5738
FBgn0003089	pip	11219	659	393	0.520543	0.367832	0.444187
FBgn0003090	pk	6748	1241	693	1.62975	1.07837	1.35406
FBgn0003091	Pkc53E	5739	19845	18717	30.6436	34.2461	32.4449
FBgn0003093	Pkc98E	5772	88548	70603	135.949	128.442	132.196
FBgn0003114	plu	616	40	31	0.575446	0.528436	0.551941
FBgn0003116	pn	1638	2237	2277	12.1026	14.5969	13.3497
FBgn0003117	pnr	4361	91	47	0.184918	0.113168	0.149043
FBgn0003118	pnt	6119	312	213	0.451855	0.365519	0.408687
FBgn0003124	polo	2980	400	229	1.18951	0.80692	0.998216
FBgn0003129	Poxm	2566	27	10	0.0932464	0.0409218	0.0670841
FBgn0003130	Poxn	2458	38	21	0.137002	0.0897116	0.113357
FBgn0003132	Pp1-13C	1892	187	72	0.875882	0.399597	0.637739
FBgn0003134	Pp1alpha-96A	3210	10591	9152	29.2386	29.938	29.5883
FBgn0003137	Ppn	9544	3234	1577	3.00286	1.73505	2.36895
FBgn0003139	PpV	1675	6122	5870	32.3894	36.7989	34.5942
FBgn0003140	PpY-55A	1175	13	7	0.0980461	0.0625563	0.0803012
FBgn0003141	pr	1073	2486	2320	20.5318	22.7038	21.6178
FBgn0003145	prd	2695	23	24	0.07563	0.0935112	0.0845706
FBgn0003149	Prm	5356	4185	1751	6.92436	3.43286	5.17861
FBgn0003159	ptr	5650	1281	698	2.00921	1.29723	1.65322
FBgn0003162	Pu	2152	3827	2963	15.7595	14.4577	15.1086
FBgn0003165	pum	11798	11683	9249	8.77548	8.23185	8.50367
FBgn0003169	put	4013	8214	6795	18.1389	17.78	17.9594
FBgn0003174	pwn	5810	357	149	0.544524	0.269291	0.406907
FBgn0003175	px	10746	19490	14911	16.0727	14.5704	15.3216
FBgn0003187	qua	3792	155	94	0.362233	0.260298	0.311266
FBgn0003189	r	7126	3073	2432	3.82157	3.58368	3.70262
FBgn0003204	ras	2866	9054	7628	27.9956	27.9477	27.9716
FBgn0003205	Ras85D	1958	18047	14805	81.6803	79.3975	80.5389
FBgn0003206	Ras64B	1620	6987	6481	38.2209	42.0086	40.1147
FBgn0003209	raw	5011	22356	17661	39.5362	37.0085	38.2724
FBgn0003210	rb	4813	11753	9996	21.64	21.8083	21.7242
FBgn0003218	rdgB	9281	12760	9938	12.1837	11.2439	11.7138
FBgn0003227	rec	4131	95	71	0.203795	0.180474	0.192134
FBgn0003231	ref(2)P	2395	114494	99190	423.645	434.884	429.265
FBgn0003248	Rh2	1365	2504	973	16.2565	7.48499	11.8707
FBgn0003249	Rh3	1391	3861	2476	24.5979	18.6911	21.6445
FBgn0003250	Rh4	1349	1919	835	12.6063	6.49959	9.55295
FBgn0003254	rib	4665	267	98	0.507206	0.22059	0.363898
FBgn0003255	rk	5386	801	338	1.31793	0.658964	0.988445
FBgn0003256	rl	7591	9944	5855	11.6088	8.09914	9.85397
FBgn0003257	r-l	2039	1096	632	4.76341	3.2547	4.00906
FBgn0003261	Rm62	5386	88318	68617	145.314	133.775	139.545
FBgn0003267	ro	1241	29	49	0.207086	0.414606	0.310846
FBgn0003268	rod	6479	1397	761	1.91079	1.23335	1.57207
FBgn0003270	amos	786	8	7	0.0901971	0.0935161	0.0918566
FBgn0003274	RpLP2	604	28354	23291	416.009	404.914	410.461
FBgn0003275	RpII18	541	4305	4377	70.5181	84.9553	77.7367
FBgn0003277	RpII215	6736	13643	10501	17.9487	16.3697	17.1592
FBgn0003278	RpI135	3564	4407	4476	10.958	13.1875	12.0728
FBgn0003279	RpL4	1400	133090	141790	842.447	1063.48	952.962
FBgn0003285	rst	6251	31272	23103	44.3334	38.8088	41.5711
FBgn0003292	rt	3268	2980	2153	8.08089	6.91788	7.49939
FBgn0003295	ru	1798	16194	14052	79.8159	82.0653	80.9406
FBgn0003300	run	3145	56	61	0.157795	0.203667	0.180731
FBgn0003301	rut	9618	9572	7322	8.81948	7.99385	8.40666
FBgn0003302	rux	1463	3842	3655	23.2722	26.2334	24.7528
FBgn0003308	ry	4337	465	261	0.950142	0.63192	0.791031
FBgn0003310	S	5206	8315	6705	14.1541	13.524	13.8391
FBgn0003312	sad	1773	241	102	1.20457	0.604091	0.904332
FBgn0003313	sala	1697	0	0	0	0	0
FBgn0003317	sax	2865	9212	7640	28.4941	28.0014	28.2477
FBgn0003319	Sb	4180	529	265	1.12151	0.665703	0.893608
FBgn0003321	sbr	3280	27594	17770	74.5531	56.8885	65.7208
FBgn0003326	sca	3796	868	603	2.02637	1.66802	1.8472
FBgn0003328	scb	5004	69351	54788	122.818	114.969	118.893
FBgn0003330	Sce	1542	9951	9865	57.1883	67.1775	62.1829
FBgn0003334	Scm	4069	2164	1518	4.71297	3.91738	4.31517
FBgn0003339	Scr	4577	162	73	0.31366	0.167476	0.240568
FBgn0003345	sd	8766	16621	12058	16.8028	14.4439	15.6233
FBgn0003346	RanGAP	2401	5098	3663	18.8162	16.0198	17.418
FBgn0003353	sei	3278	28194	25649	76.2207	82.1623	79.1915
FBgn0003356	Jon99Cii	862	261	328	2.68323	3.99556	3.3394
FBgn0003357	Jon99Ciii	1240	238	183	1.70091	1.54967	1.62529
FBgn0003358	Jon99Ci	907	360	181	3.51739	2.09547	2.80643
FBgn0003360	sesB	2006	87449	94245	386.322	493.331	439.826
FBgn0003366	sev	8171	560	254	0.607348	0.326415	0.466881
FBgn0003371	sgg	12445	20792	15021	14.8056	12.674	13.7398
FBgn0003372	Sgs1	3950	303	117	0.679783	0.311028	0.495406
FBgn0003373	Sgs3	1109	59	27	0.471461	0.255649	0.363555
FBgn0003374	Sgs4	952	10	4	0.0930868	0.0441199	0.0686033
FBgn0003375	Sgs5	636	0	2	0	0.0330205	0.0165103
FBgn0003377	Sgs7	321	22	17	0.607355	0.556103	0.581729
FBgn0003378	Sgs8	359	15	6	0.370273	0.175496	0.272885
FBgn0003380	Sh	22552	108221	76976	42.5257	35.8411	39.1834
FBgn0003382	sha	6115	113	51	0.16376	0.0875759	0.125668
FBgn0003386	Shaw	5000	23933	13327	42.4182	27.9881	35.2031
FBgn0003388	shd	3016	103	58	0.302643	0.201933	0.252288
FBgn0003390	shf	1796	449	272	2.21547	1.59028	1.90287
FBgn0003391	shg	6400	2463	1631	3.41043	2.67599	3.04321
FBgn0003392	shi	5989	35670	28596	52.7805	50.1374	51.459
FBgn0003396	shn	10997	6094	4241	4.91081	4.04954	4.48017
FBgn0003401	shu	1694	81	37	0.423737	0.22935	0.326544
FBgn0003410	sina	3257	4758	4027	12.9459	12.983	12.9644
FBgn0003411	sisA	779	23	20	0.261647	0.26959	0.265618
FBgn0003415	skd	12307	22236	14986	16.0114	12.7863	14.3988
FBgn0003416	sl	5678	2551	1575	3.98144	2.9127	3.44707
FBgn0003423	slgA	4305	26149	22868	53.8278	55.7784	54.8031
FBgn0003429	slo	10153	49452	28597	43.1633	29.5758	36.3696
FBgn0003430	slp1	1425	326	219	2.02735	1.61377	1.82056
FBgn0003435	sm	16635	22812	15217	12.1525	9.60544	10.879
FBgn0003444	smo	4008	1775	1243	3.9246	3.25653	3.59056
FBgn0003447	sn	3507	1199	748	3.02976	2.23963	2.6347
FBgn0003448	sna	1668	57	31	0.302833	0.195154	0.248994
FBgn0003449	snf	835	6139	6653	65.1533	83.6647	74.409
FBgn0003450	snk	1435	12	8	0.0741062	0.0585395	0.0663228
FBgn0003459	stwl	4334	2809	1989	5.74365	4.819	5.28132
FBgn0003460	so	2786	273	151	0.868373	0.569124	0.718749
FBgn0003462	Sod	777	15820	15062	180.431	203.551	191.991
FBgn0003463	sog	6442	152	85	0.209097	0.138551	0.173824
FBgn0003464	sol	5724	40778	40693	63.1322	74.6502	68.8912
FBgn0003475	spir	6505	35391	21176	48.2137	34.1828	41.1983
FBgn0003479	spn-A	1342	1541	1060	10.176	8.29401	9.23498
FBgn0003480	spn-B	1384	154	75	0.986074	0.569031	0.777553
FBgn0003482	spn-D	1026	12	4	0.103648	0.0409377	0.0722926
FBgn0003483	spn-E	4678	181	93	0.342881	0.208754	0.275817
FBgn0003486	spo	2489	17	12	0.060527	0.0506253	0.0555761
FBgn0003495	spz	2364	247	103	0.925922	0.45751	0.691716
FBgn0003499	sr	8113	10246	5771	11.1917	7.46931	9.33053
FBgn0003502	Btk29A	9022	4935	3206	4.8474	3.7314	4.2894
FBgn0003507	srp	5668	368	159	0.575364	0.294563	0.434964
FBgn0003510	Sry-alpha	3353	1	0	0.00264297	0	0.00132148
FBgn0003511	Sry-beta	3300	0	0	0	0	0
FBgn0003512	Sry-delta	1546	4339	4588	24.8717	31.162	28.0168
FBgn0003513	ss	5191	220	128	0.375575	0.258923	0.317249
FBgn0003514	sqh	1578	33254	29378	186.751	195.491	191.121
FBgn0003515	st	2146	159	128	0.656587	0.626313	0.64145
FBgn0003517	sta	1338	114725	116788	759.848	916.544	838.196
FBgn0003520	stau	5369	13089	10122	21.6042	19.7963	20.7002
FBgn0003525	stg	3064	183	154	0.529282	0.527768	0.528525
FBgn0003527	stil	1171	77	34	0.582718	0.304883	0.443801
FBgn0003545	sub	2460	37	12	0.133288	0.0512221	0.0922551
FBgn0003557	Su(dx)	4798	36272	28273	66.994	61.8761	64.4351
FBgn0003559	su(f)	3014	8430	7581	24.7862	26.4116	25.5989
FBgn0003567	su(Hw)	3682	4465	3517	10.7464	10.03	10.3882
FBgn0003575	su(s)	5047	7488	4979	13.1479	10.3591	11.7535
FBgn0003598	Su(var)3-7	5051	3793	2941	6.65473	6.11405	6.38439
FBgn0003607	Su(var)205	1109	7882	6873	62.9839	65.0768	64.0304
FBgn0003612	Su(var)2-10	5039	15191	12720	26.7157	26.5066	26.6112
FBgn0003638	su(w[a])	5658	61400	35097	96.168	65.1356	80.6518
FBgn0003651	svp	5595	387	241	0.612965	0.452302	0.532633
FBgn0003654	sw	3304	10884	9335	29.1926	29.6678	29.4302
FBgn0003655	swa	2022	140	121	0.613581	0.62837	0.620975
FBgn0003656	sws	5963	26385	20531	39.2118	36.154	37.6829
FBgn0003660	Syb	1237	4236	2863	30.3467	24.3032	27.3249
FBgn0003676	T-cp1	1980	38678	29217	173.111	154.946	164.029
FBgn0003683	term	1469	51	42	0.307662	0.300219	0.30394
FBgn0003687	Tbp	1387	4919	4556	31.4286	34.492	32.9603
FBgn0003701	thr	4578	95	53	0.183896	0.121566	0.152731
FBgn0003710	tipE	4084	10914	8458	23.6823	21.7467	22.7145
FBgn0003714	tko	1596	3082	3343	17.1129	21.9945	19.5537
FBgn0003716	tkv	4433	4428	3648	8.85187	8.64108	8.74647
FBgn0003719	tld	3359	256	143	0.67539	0.44703	0.56121
FBgn0003720	tll	1965	45	41	0.202943	0.219095	0.211019
FBgn0003721	Tm1	9463	14273	10524	13.3663	11.6779	12.5221
FBgn0003731	Egfr	6947	1332	751	1.69915	1.13515	1.41715
FBgn0003732	Top2	5242	6779	4425	11.4602	8.86395	10.1621
FBgn0003733	tor	3131	360	246	1.01893	0.825017	0.921974
FBgn0003741	tra	862	8819	7646	90.6645	93.1404	91.9024
FBgn0003742	tra2	1844	6049	5442	29.0702	30.9891	30.0296
FBgn0003744	trc	2816	10855	8363	34.1603	31.1846	32.6725
FBgn0003747	Gr5a	1490	142	75	0.844553	0.52855	0.686552
FBgn0003748	Treh	4369	57605	44735	116.843	107.517	112.18
FBgn0003751	trk	882	372	259	3.73766	3.08349	3.41057
FBgn0003861	trp	4149	12779	10385	27.2947	26.283	26.7888
FBgn0003862	trx	14052	38708	24358	24.4111	18.2018	21.3065
FBgn0003863	alphaTry	860	681	441	7.01736	5.38457	6.20097
FBgn0003865	tsg	887	8	5	0.0799266	0.0591912	0.0695589
FBgn0003866	tsh	4732	4348	2793	8.14272	6.1978	7.17026
FBgn0003867	tsl	2059	1112	711	4.78601	3.62597	4.20599
FBgn0003870	ttk	7557	2852	1266	3.34445	1.75912	2.55179
FBgn0003882	tub	2006	6427	5707	28.3924	29.8736	29.133
FBgn0003884	alphaTub84B	1752	481177	514983	2433.86	3086.53	2760.19
FBgn0003885	alphaTub84D	1980	22209	27217	99.4005	144.34	121.87
FBgn0003886	alphaTub85E	1560	239	221	1.35768	1.48757	1.42263
FBgn0003887	betaTub56D	1869	911989	928356	4324.19	5215.75	4769.97
FBgn0003888	betaTub60D	2518	515	502	1.81249	2.09343	1.95296
FBgn0003889	betaTub85D	1841	3309	2567	15.9282	14.6414	15.2848
FBgn0003890	betaTub97EF	1869	11680	10838	55.3807	60.8907	58.1357
FBgn0003891	tud	8830	18925	12461	18.9933	14.8185	16.9059
FBgn0003892	ptc	5521	267	128	0.428567	0.243446	0.336007
FBgn0003896	tup	3314	274	151	0.732695	0.478449	0.605572
FBgn0003900	twi	2388	32	25	0.118752	0.10993	0.114341
FBgn0003916	snRNA:U1:21D	164	584	1008	31.5569	64.5398	48.0484
FBgn0003920	snRNA:U2:14B	192	1049	916	48.4171	50.0963	49.2567
FBgn0003922	snRNA:U2:38ABa	192	1011	780	46.6632	42.6584	44.6608
FBgn0003923	snRNA:U2:38ABb	191	204	153	9.46502	8.41142	8.93822
FBgn0003926	snRNA:U3:22A	211	0	0	0	0	0
FBgn0003930	snRNA:U4:39B	143	394	361	24.4166	26.5083	25.4625
FBgn0003931	snRNA:U4:38AB	142	118	111	7.36408	8.20816	7.78612
FBgn0003933	snRNA:U5:14B	110	25	17	2.01406	1.62281	1.81843
FBgn0003934	snRNA:U5:23D	131	19	14	1.28531	1.12219	1.20375
FBgn0003935	snRNA:U5:34A	127	15	11	1.04668	0.909495	0.978086
FBgn0003936	snRNA:U5:35D	126	19	18	1.33631	1.50008	1.41819
FBgn0003938	snRNA:U5:63BC	123	80	67	5.76381	5.7198	5.74181
FBgn0003941	RpL40	659	65921	59444	886.469	947.183	916.826
FBgn0003942	RpS27A	592	55955	47897	837.611	849.567	843.589
FBgn0003943	Ubi-p63E	3138	357917	310432	1010.77	1038.78	1024.78
FBgn0003944	Ubx	4282	785	347	1.62461	0.85093	1.23777
FBgn0003950	unc	4775	196	120	0.363754	0.263888	0.313821
FBgn0003961	Uro	1262	32	16	0.224706	0.133129	0.178918
FBgn0003963	ush	6706	4520	2605	5.9731	4.07901	5.02606
FBgn0003964	usp	3038	10094	9672	29.4442	33.4303	31.4373
FBgn0003965	v	1305	711	313	4.82819	2.51852	3.67335
FBgn0003969	vap	4457	19847	14988	39.4618	35.3112	37.3865
FBgn0003975	vg	3463	70	55	0.179131	0.166771	0.172951
FBgn0003977	vir	5867	11457	10325	17.3053	18.4793	17.8923
FBgn0003978	vls	1310	3040	2876	20.5649	23.0531	21.809
FBgn0003979	Vm26Aa	745	21	9	0.249797	0.126852	0.188325
FBgn0003980	Vm26Ab	636	49	47	0.682753	0.775982	0.729368
FBgn0003983	Vm34Ca	491	14	2	0.25268	0.042772	0.147726
FBgn0003984	vn	5239	258	157	0.436412	0.314675	0.375543
FBgn0003996	w	2352	102200	99271	385.069	443.196	414.133
FBgn0003997	hid	4018	7625	5271	16.8172	13.7751	15.2962
FBgn0004003	wbl	1319	94	39	0.63155	0.310478	0.471014
FBgn0004009	wg	2919	17	16	0.0516107	0.0575568	0.0545838
FBgn0004028	wupA	1978	2456	1264	11.0034	6.71014	8.85677
FBgn0004034	y	2038	46756	50426	203.31	259.813	231.562
FBgn0004045	Yp1	1611	12636	8568	69.5087	55.8464	62.6775
FBgn0004047	Yp3	1868	18188	13881	86.2845	78.0288	82.1567
FBgn0004049	yrt	4464	16140	14199	32.0409	33.3999	32.7204
FBgn0004050	z	2599	9787	9510	33.3709	38.4225	35.8967
FBgn0004052	Z600	453	55	35	1.07594	0.811299	0.943621
FBgn0004053	zen	1267	5	8	0.0349718	0.0663017	0.0506368
FBgn0004054	zen2	1002	3	3	0.0265325	0.0314387	0.0289856
FBgn0004055	uzip	4114	19659	17585	42.3469	44.8838	43.6154
FBgn0004057	Zw	2512	5050	3258	17.8154	13.6189	15.7172
FBgn0004066	Prosalpha4	1176	7322	6629	55.1756	59.1905	57.1831
FBgn0004087	Dhfr	662	141	77	1.8875	1.22136	1.55443
FBgn0004101	bs	4791	4139	4148	7.65586	9.09125	8.37356
FBgn0004102	oc	5041	361	204	0.634622	0.424937	0.52978
FBgn0004103	Pp1-87B	2203	11746	10088	47.2499	48.0841	47.667
FBgn0004106	Cdk1	1082	140	78	1.14664	0.75697	0.951803
FBgn0004107	Cdk2	2299	2546	2483	9.81396	11.3409	10.5774
FBgn0004108	Nrt	4281	5046	3555	10.4454	8.71978	9.58261
FBgn0004110	tin	1664	78	39	0.4154	0.246106	0.330753
FBgn0004117	Tm2	2613	2343	1324	7.94617	5.32059	6.63338
FBgn0004118	nAChRbeta2	4018	34394	28690	75.8574	74.9776	75.4175
FBgn0004132	boca	704	6734	6854	84.7667	102.231	93.4989
FBgn0004133	blow	2848	17228	15440	53.6068	56.927	55.2669
FBgn0004143	nullo	846	31	17	0.324725	0.211004	0.267864
FBgn0004167	kst	14454	1823	849	1.1177	0.616781	0.867238
FBgn0004168	5-HT1A	5019	4091	4092	7.22333	8.5611	7.89221
FBgn0004169	up	2530	3447	1681	12.0738	6.97683	9.52534
FBgn0004170	sc	1438	5	5	0.0308131	0.0365109	0.033662
FBgn0004171	Mst98Cb	1066	145	112	1.20541	1.10324	1.15433
FBgn0004172	Mst84Da	358	27	10	0.668353	0.293311	0.480832
FBgn0004173	Mst84Db	415	223	157	4.76192	3.97249	4.3672
FBgn0004174	Mst84Dc	363	175	94	4.27225	2.71914	3.4957
FBgn0004175	Mst84Dd	415	107	76	2.28487	1.92299	2.10393
FBgn0004177	mts	3102	66100	52362	188.836	177.25	183.043
FBgn0004179	Csp	3081	28599	24828	82.2591	84.6177	83.4384
FBgn0004181	Peb	1529	650	646	3.76731	4.43646	4.10188
FBgn0004183	snRNA:U1:82Eb	164	239	423	12.9145	27.0837	19.9991
FBgn0004185	snRNA:U1:95Ca	164	632	974	34.1506	62.3629	48.2567
FBgn0004186	snRNA:U1:95Cb	164	681	1318	36.7983	84.3884	60.5934
FBgn0004187	snRNA:U1:95Cc	164	405	712	21.8845	45.5877	33.7361
FBgn0004188	snRNA:U6:96Aa	107	1256	494	104.023	48.4791	76.2512
FBgn0004189	snRNA:U6:96Ab	107	1295	518	107.253	50.8343	79.0439
FBgn0004190	snRNA:U6:96Ac	107	1245	521	103.112	51.1287	77.1205
FBgn0004191	snRNA:U2:34ABa	192	936	734	43.2016	40.1426	41.6721
FBgn0004192	snRNA:U2:34ABb	192	2986	2514	137.82	137.491	137.656
FBgn0004197	Ser	5831	76	47	0.115504	0.0846381	0.100071
FBgn0004198	ct	11777	13424	8852	10.1012	7.89256	8.99687
FBgn0004227	nonA	8029	16156	13579	17.8319	17.759	17.7954
FBgn0004228	mex1	1219	413	209	3.00242	1.80034	2.40138
FBgn0004237	Hrb87F	2759	15020	9250	48.244	35.2047	41.7244
FBgn0004240	Dpt	496	127	29	2.26907	0.613942	1.4415
FBgn0004242	Syt1	9454	155382	102570	145.65	113.924	129.787
FBgn0004244	Rdl	8994	57425	39735	56.5813	46.3908	51.486
FBgn0004359	T48	2449	285	189	1.03129	0.810371	0.920831
FBgn0004360	Wnt2	2240	162	133	0.640902	0.623469	0.632186
FBgn0004362	HmgD	1965	6637	5294	29.9319	28.29	29.1109
FBgn0004363	porin	2858	86991	101257	269.735	372.027	320.881
FBgn0004364	18w	5422	1510	1430	2.46798	2.76941	2.6187
FBgn0004367	mei-41	7899	1771	1305	1.98688	1.7348	1.86084
FBgn0004368	Ptp4E	7229	11094	6783	13.5999	9.85269	11.7263
FBgn0004369	Ptp99A	9139	25036	18944	24.2768	21.7663	23.0215
FBgn0004370	Ptp10D	8708	11537	8412	11.7408	10.1436	10.9422
FBgn0004372	aly	2267	60	19	0.234544	0.0880062	0.161275
FBgn0004373	fwd	7436	23936	14939	28.5258	21.0957	24.8107
FBgn0004374	neb	3592	442	262	1.09046	0.765907	0.928185
FBgn0004378	Klp61F	3871	110	69	0.251822	0.18717	0.219496
FBgn0004379	Klp67A	3086	69	45	0.198143	0.153119	0.175631
FBgn0004380	Klp64D	2529	12386	10660	43.4017	44.2608	43.8313
FBgn0004381	Klp68D	2998	7502	7069	22.1753	24.7592	23.4673
FBgn0004387	Klp98A	5530	32168	22159	51.5494	42.0762	46.8128
FBgn0004389	bnk	1028	41	30	0.35344	0.306436	0.329938
FBgn0004390	RasGAP1	5434	13608	8465	22.1922	16.3576	19.2749
FBgn0004391	shtd	6481	2725	2594	3.72606	4.2028	3.96443
FBgn0004394	pdm2	4624	167	112	0.320054	0.254338	0.287196
FBgn0004395	unk	6328	40460	26139	56.661	43.3744	50.0177
FBgn0004396	CrebA	4498	1070	655	2.10809	1.52909	1.81859
FBgn0004397	Vinc	3933	1744	1226	3.92959	3.27324	3.60142
FBgn0004400	rhi	1570	27	23	0.152401	0.153829	0.153115
FBgn0004401	Pep	2792	43105	33446	136.816	125.788	131.302
FBgn0004403	RpS14a	877	44526	40116	449.924	480.318	465.121
FBgn0004404	RpS14b	597	24366	22501	361.689	395.766	378.727
FBgn0004406	tam	3679	3614	2571	8.70529	7.3381	8.02169
FBgn0004407	DNApol-gamma35	1570	0	0	0	0	0
FBgn0004414	msopa	648	85	89	1.16244	1.4422	1.30232
FBgn0004419	me31B	1845	19462	18796	93.4794	106.974	100.227
FBgn0004425	LysB	611	124	78	1.79848	1.34049	1.56949
FBgn0004426	LysC	242	38	15	1.39153	0.650859	1.0212
FBgn0004427	LysD	480	179	131	3.30474	2.86577	3.08525
FBgn0004428	LysE	580	34	22	0.519488	0.398296	0.458892
FBgn0004429	LysP	615	8	12	0.115276	0.204888	0.160082
FBgn0004430	LysS	492	12	2	0.216143	0.0426851	0.129414
FBgn0004431	LysX	564	116	42	1.82265	0.781954	1.3023
FBgn0004432	Cyp1	1227	20583	16665	148.658	142.617	145.638
FBgn0004435	Galphaq	6910	20752	16882	26.6138	25.6541	26.134
FBgn0004436	Ubc6	2166	97905	82892	400.564	401.851	401.207
FBgn0004449	Ten-m	13109	64447	42939	43.567	34.3949	38.9809
FBgn0004456	mew	5204	450	192	0.766302	0.387414	0.576858
FBgn0004462	Pk17E	2277	2048	1783	7.97062	8.22242	8.09652
FBgn0004463	RpIII128	3532	4303	4502	10.7963	13.3843	12.0903
FBgn0004465	Su(P)	1412	6966	7614	43.7194	56.6225	50.1709
FBgn0004507	GlyP	3144	52615	55666	148.304	185.917	167.11
FBgn0004509	Fur1	9128	6911	5073	6.7095	5.8358	6.27265
FBgn0004510	Ets97D	1858	3742	3451	17.8477	19.5034	18.6756
FBgn0004511	dy	4075	334	157	0.726346	0.40456	0.565453
FBgn0004512	Mdr49	4396	370	242	0.74588	0.578055	0.661967
FBgn0004513	Mdr65	4135	3803	1856	8.15034	4.71318	6.43176
FBgn0004514	Oct-TyrR	3682	3981	3580	9.5815	10.2096	9.89557
FBgn0004516	Gad1	3684	4652	3422	11.1904	9.75375	10.4721
FBgn0004552	Akh	536	300	261	4.96	5.11313	5.03656
FBgn0004554	Edg91	604	11	6	0.161392	0.10431	0.132851
FBgn0004556	Dbp73D	2209	2185	2163	8.76558	10.2819	9.52372
FBgn0004567	slp2	2346	125	61	0.472179	0.273032	0.372605
FBgn0004569	aos	2822	310	196	0.973486	0.729307	0.851396
FBgn0004573	5-HT7	4486	5100	3699	10.0748	8.65837	9.36658
FBgn0004574	Rop	2638	38613	40945	129.713	162.981	146.347
FBgn0004575	Syn	5803	46355	41430	70.7895	74.9676	72.8785
FBgn0004577	Pxd	2630	86	83	0.28978	0.331385	0.310582
FBgn0004580	Cbp53E	2754	22486	23338	72.3558	88.9838	80.6698
FBgn0004581	bgcn	4159	245	202	0.522038	0.510004	0.516021
FBgn0004583	ex	6672	115	76	0.152745	0.11961	0.136178
FBgn0004584	Rrp1	2551	479	290	1.66399	1.19371	1.42885
FBgn0004587	B52	4313	50644	34937	104.058	85.0584	94.558
FBgn0004588	Eig71Ea	412	3	0	0.0645281	0	0.0322641
FBgn0004589	Eig71Eb	472	2	3	0.0375503	0.0667406	0.0521455
FBgn0004590	Eig71Ec	639	1	0	0.0138683	0	0.00693416
FBgn0004591	Eig71Ed	415	2	0	0.0427078	0	0.0213539
FBgn0004592	Eig71Ee	1486	4	1	0.0238543	0.0070663	0.0154603
FBgn0004593	Eig71Ef	420	0	1	0	0.0250013	0.0125006
FBgn0004594	Eig71Eg	413	6	2	0.128744	0.05085	0.0897969
FBgn0004595	pros	24892	13785	9136	4.90763	3.85396	4.3808
FBgn0004597	CycC	1142	3269	3182	25.3673	29.258	27.3127
FBgn0004598	Fur2	6474	36339	27003	49.7422	43.7976	46.7699
FBgn0004606	zfh1	6915	622	410	0.797119	0.622591	0.709855
FBgn0004607	zfh2	12424	1666	872	1.18833	0.736998	0.962666
FBgn0004611	Plc21C	7774	70749	50430	80.6493	68.117	74.3832
FBgn0004618	gl	3399	644	447	1.67903	1.38092	1.52998
FBgn0004619	GluRIA	3810	5730	6606	13.3277	18.2064	15.7671
FBgn0004620	GluRIIA	3253	129	62	0.351423	0.200133	0.275778
FBgn0004622	TkR99D	2880	36764	28044	113.124	102.249	107.687
FBgn0004623	Gbeta76C	1466	3968	3170	23.9863	22.7058	23.346
FBgn0004629	Cys	484	2	2	0.0366193	0.0433906	0.0400049
FBgn0004635	rho	3000	30520	23813	90.1547	83.3497	86.7522
FBgn0004636	R	3012	15738	12910	46.3041	45.0072	45.6557
FBgn0004638	drk	2946	16623	13628	50.0036	48.5747	49.2892
FBgn0004643	Zw10	2567	2165	1983	7.47407	8.11163	7.79285
FBgn0004644	hh	2370	161	61	0.602008	0.270267	0.436138
FBgn0004646	ogre	3940	977	480	2.19747	1.27925	1.73836
FBgn0004647	N	10150	801	405	0.699345	0.418987	0.559166
FBgn0004648	svr	8583	14100	12524	14.5581	15.322	14.94
FBgn0004649	yl	6351	74	182	0.103256	0.300913	0.202084
FBgn0004650	fs(1)N	6581	1129	503	1.52029	0.802578	1.16143
FBgn0004652	fru	18433	10119	7995	4.86482	4.55443	4.70962
FBgn0004654	Pgd	1895	1800	1120	8.4176	6.20612	7.31186
FBgn0004655	wapl	7054	15773	12731	19.8154	18.9513	19.3834
FBgn0004656	fs(1)h	15685	47656	33448	26.9251	22.3922	24.6587
FBgn0004657	mys	4482	53564	30851	105.907	72.2784	89.0929
FBgn0004666	sim	3547	303	174	0.757018	0.515109	0.636064
FBgn0004687	Mlc-c	1399	30755	25594	194.815	192.102	193.459
FBgn0004698	Xpc	4830	15628	12935	28.6735	28.121	28.3973
FBgn0004777	Ccp84Ag	1097	28	17	0.226192	0.162725	0.194458
FBgn0004778	Ccp84Af	580	0	0	0	0	0
FBgn0004779	Ccp84Ae	754	3	2	0.0352594	0.0278529	0.0315561
FBgn0004780	Ccp84Ad	735	4	5	0.0482278	0.0714322	0.05983
FBgn0004781	Ccp84Ac	1060	5	3	0.0418012	0.0297185	0.0357599
FBgn0004782	Ccp84Ab	834	83	108	0.881936	1.35978	1.12086
FBgn0004783	Ccp84Aa	765	32	29	0.370692	0.398059	0.384376
FBgn0004784	inaC	2351	5338	3598	20.1211	16.0701	18.0956
FBgn0004795	retn	4477	330	233	0.653208	0.546487	0.599848
FBgn0004797	mdy	2689	359	188	1.18312	0.734139	0.958629
FBgn0004811	fs(2)ltoPP43	2435	7168	6612	26.087	28.5131	27.3001
FBgn0004828	His3.3B	2552	55953	48788	194.298	200.744	197.521
FBgn0004832	Xpac	1178	3350	3829	25.2014	34.1312	29.6663
FBgn0004837	Su(H)	2950	2010	1437	6.03808	5.115	5.57654
FBgn0004838	Hrb27C	8693	39856	25860	40.6302	31.237	35.9336
FBgn0004839	otk	4769	828	371	1.53861	0.816879	1.17774
FBgn0004841	TkR86C	3223	616	311	1.69373	1.01324	1.35349
FBgn0004842	RYa-R	2302	14	16	0.0538949	0.0729837	0.0634393
FBgn0004852	Ac76E	5320	7329	6681	12.2084	13.1868	12.6976
FBgn0004854	B-H2	3142	54	42	0.152304	0.140364	0.146334
FBgn0004855	RpII15	1035	6548	5926	56.0652	60.1219	58.0935
FBgn0004856	Bx42	2403	12044	11809	44.4163	51.6025	48.0094
FBgn0004858	elB	3326	12360	10217	32.9322	32.2561	32.5942
FBgn0004859	ci	5651	2583	999	4.05064	1.85631	2.95348
FBgn0004860	ph-d	6126	8172	5442	11.8216	9.32809	10.5748
FBgn0004861	ph-p	6887	11004	6737	14.1594	10.2718	12.2156
FBgn0004862	bap	1449	23	8	0.140664	0.0579739	0.0993192
FBgn0004863	C15	1856	33	10	0.157565	0.0565761	0.107071
FBgn0004864	hop	5055	6993	5840	12.2593	12.1312	12.1953
FBgn0004865	Eip78C	5878	37346	36083	56.304	64.4591	60.3816
FBgn0004867	RpS2	1208	73426	71622	538.652	622.573	580.613
FBgn0004868	Gdi	2501	29710	29099	105.272	122.173	113.723
FBgn0004870	bab1	5340	4409	3405	7.31684	6.69556	7.0062
FBgn0004872	piwi	3073	150	137	0.432567	0.468133	0.45035
FBgn0004875	enc	9058	22304	16981	21.821	19.6853	20.7532
FBgn0004876	cdi	6526	9152	6621	12.4278	10.6534	11.5406
FBgn0004878	cas	3151	207	88	0.582166	0.293255	0.437711
FBgn0004880	scrt	9075	30966	23106	30.2387	26.7356	28.4871
FBgn0004882	orb	9551	2112	1437	1.95961	1.57986	1.76974
FBgn0004885	tok	5411	1308	905	2.14218	1.75623	1.9492
FBgn0004888	Scsalpha	1479	15429	16887	92.4474	119.893	106.17
FBgn0004889	tws	5059	9156	6670	16.0386	13.8443	14.9415
FBgn0004892	sob	2611	34	9	0.115398	0.0361948	0.0757963
FBgn0004893	bowl	4280	1078	608	2.23203	1.49166	1.86185
FBgn0004895	fd64A	1414	114	58	0.714464	0.430715	0.572589
FBgn0004896	fd59A	2228	507	451	2.01659	2.12556	2.07107
FBgn0004897	fd96Ca	2195	12	3	0.0484475	0.0143515	0.0313995
FBgn0004898	fd96Cb	1088	36	29	0.293223	0.279885	0.286554
FBgn0004901	Prat	2105	323	186	1.3598	0.927838	1.14382
FBgn0004903	Rb97D	3286	16559	11316	44.6572	36.1607	40.4089
FBgn0004907	14-3-3zeta	3637	90637	71279	220.845	205.792	213.319
FBgn0004908	Arl2	656	5002	5210	67.5717	83.396	75.4838
FBgn0004910	Eip63F-1	3545	3537	3641	8.84186	10.7849	9.81337
FBgn0004911	Eip63F-2	1275	123	123	0.854909	1.01299	0.933951
FBgn0004913	Gnf1	3274	7854	7312	21.2587	23.4514	22.3551
FBgn0004914	Hnf4	5377	786	495	1.29541	0.966666	1.13104
FBgn0004915	TfIIB	1604	5703	5829	31.5082	38.1593	34.8338
FBgn0004919	gol	4156	9030	7736	19.2547	19.5457	19.4002
FBgn0004921	Ggamma1	2773	83683	92917	267.431	351.849	309.64
FBgn0004924	Top1	6250	10302	7888	14.6072	13.2525	13.9298
FBgn0004926	eIF-2beta	1128	65511	58549	514.671	545.031	529.851
FBgn0004956	os	3125	28	34	0.0794023	0.114246	0.096824
FBgn0004957	por	2334	2677	2314	10.1642	10.4105	10.2874
FBgn0004959	phm	2203	154	102	0.619486	0.48618	0.552833
FBgn0005198	gig	5795	11416	8932	17.4576	16.1848	16.8212
FBgn0005278	Sam-S	3559	49657	43643	123.645	128.765	126.205
FBgn0005322	nmd	1719	10976	10880	56.5839	66.4606	61.5223
FBgn0005355	Su(fu)	1596	4171	4271	23.1597	28.1001	25.6299
FBgn0005386	ash1	7615	11069	7565	12.8814	10.4316	11.6565
FBgn0005390	fs(1)M3	5690	509	170	0.792739	0.313724	0.553232
FBgn0005391	Yp2	1618	9865	7191	54.0311	46.6683	50.3497
FBgn0005411	U2af50	1646	21983	20109	118.354	128.284	123.319
FBgn0005427	ewg	6973	20718	17347	26.3301	26.1226	26.2264
FBgn0005533	RpS17	535	43090	34705	713.753	681.16	697.456
FBgn0005536	Mbs	7797	15473	9627	17.5862	12.9651	15.2756
FBgn0005558	ey	3720	6434	3478	15.3272	9.81743	12.5723
FBgn0005561	sv	5213	658	393	1.11857	0.791619	0.955094
FBgn0005564	Shal	4606	15377	14656	29.5851	33.412	31.4985
FBgn0005585	Crc	1677	136970	133195	723.798	834	778.899
FBgn0005586	Rab3	3757	55396	47901	130.666	133.88	132.273
FBgn0005590	scw	1590	55	27	0.306542	0.178311	0.242427
FBgn0005592	btl	3968	241	89	0.538233	0.235521	0.386877
FBgn0005593	RpL7	1167	92900	77833	705.456	700.332	702.894
FBgn0005596	yem	4239	3680	3155	7.69324	7.81533	7.75428
FBgn0005612	Sox14	3579	41782	49384	103.455	144.889	124.172
FBgn0005613	Sox15	3651	158	82	0.383504	0.235838	0.309671
FBgn0005614	trpl	3893	9144	7485	20.815	20.1892	20.5021
FBgn0005616	msl-2	3843	4994	3286	11.516	8.97859	10.2473
FBgn0005617	msl-1	5021	7260	6274	12.8136	13.121	12.9673
FBgn0005619	Hdc	3826	1056	631	2.44593	1.73179	2.08886
FBgn0005624	Psc	6332	4746	3117	6.6422	5.16901	5.9056
FBgn0005626	ple	3806	1239	484	2.88488	1.33533	2.1101
FBgn0005630	lola	25208	93145	65156	32.7451	27.1411	29.9431
FBgn0005631	robo1	6791	10806	8118	14.1012	12.5524	13.3268
FBgn0005632	faf	10488	45071	25736	38.0829	25.7667	31.9248
FBgn0005633	fln	1300	26	31	0.177237	0.250397	0.213817
FBgn0005636	nvy	3502	8006	7654	20.2593	22.95	21.6047
FBgn0005638	slbo	2786	82	11	0.26083	0.0414594	0.151145
FBgn0005640	Eip63E	6544	407451	191529	551.769	307.328	429.548
FBgn0005642	wdn	3184	24448	20826	68.0448	68.6822	68.3635
FBgn0005648	Pabp2	2138	9163	8070	37.98	39.6348	38.8074
FBgn0005649	Rox8	4010	30732	24850	67.9159	65.0718	66.4939
FBgn0005654	lat	3315	0	0	0	0	0
FBgn0005655	PCNA	1070	1124	746	9.3091	7.32093	8.31501
FBgn0005658	Ets65A	4922	512	223	0.921835	0.475745	0.69879
FBgn0005659	Ets98B	3522	477	271	1.2002	0.807962	1.00408
FBgn0005660	Ets21C	5407	4791	2205	7.85226	4.28216	6.06721
FBgn0005664	Cry	2261	356	433	1.39532	2.01094	1.70313
FBgn0005666	bt	28019	4004	2041	1.26639	0.764894	1.01564
FBgn0005670	Cyp4d1	2285	242	103	0.938543	0.473328	0.705935
FBgn0005671	Vha55	2786	23779	20934	75.6375	78.9009	77.2692
FBgn0005672	spi	1817	35209	26399	171.721	152.561	162.141
FBgn0005674	Aats-glupro	5453	25589	21153	41.5856	40.7331	41.1593
FBgn0005677	dac	4982	7400	4169	13.1629	8.78697	10.975
FBgn0005683	pie	2089	332	168	1.4084	0.844466	1.12643
FBgn0005694	Aef1	4007	9385	7355	20.7558	19.2741	20.015
FBgn0005695	gcl	2509	3787	3704	13.3758	15.5018	14.4388
FBgn0005696	DNApol-alpha73	2066	306	243	1.31255	1.23506	1.2738
FBgn0005771	noc	2859	8267	7068	25.6247	25.9593	25.792
FBgn0005775	Con	5947	8253	7413	12.2981	13.089	12.6936
FBgn0005777	PpD3	2509	7000	5030	24.7242	21.0513	22.8877
FBgn0005778	PpD5	1279	282	261	1.95391	2.1428	2.04835
FBgn0005779	PpD6	1327	32	15	0.2137	0.118695	0.166197
FBgn0008635	betaCOP	3203	32209	33049	89.1139	108.346	98.7299
FBgn0008636	hbn	1798	179	138	0.882243	0.805936	0.84409
FBgn0008646	E5	2122	52	41	0.217162	0.202885	0.210023
FBgn0008651	lbl	2744	55	33	0.177625	0.126282	0.151953
FBgn0010014	CanB	1234	18053	16922	129.646	143.995	136.821
FBgn0010015	CanA1	3064	118	59	0.341286	0.202197	0.271741
FBgn0010019	Cyp4g1	2279	1490	988	5.79385	4.55223	5.17304
FBgn0010038	GstD2	734	80	24	0.96587	0.343341	0.654606
FBgn0010039	GstD3	746	65	28	0.772146	0.394122	0.583134
FBgn0010040	GstD4	725	5	9	0.0611163	0.130351	0.0957338
FBgn0010041	GstD5	840	41	9	0.432543	0.112506	0.272524
FBgn0010042	GstD6	780	15	2	0.17042	0.0269244	0.0986724
FBgn0010043	GstD7	756	16	1	0.187553	0.0138896	0.100721
FBgn0010044	GstD8	808	24	10	0.263224	0.129957	0.19659
FBgn0010051	Itp-r83A	10331	9109	6034	7.81364	6.13302	6.97333
FBgn0010052	Jhe	2101	66	34	0.278383	0.169928	0.224155
FBgn0010053	Jheh1	1486	458	179	2.73131	1.26487	1.99809
FBgn0010078	RpL23	542	71802	64776	1173.98	1254.95	1214.47
FBgn0010097	gammaTub37C	1628	8	13	0.0435472	0.0838494	0.0636983
FBgn0010100	Acon	3103	15189	13516	43.3783	45.738	44.5582
FBgn0010105	comm	2495	4235	3665	15.0421	15.4246	15.2334
FBgn0010109	dpn	2036	6	3	0.0261155	0.0154723	0.0207939
FBgn0010113	hdc	15063	8538	4575	5.02307	3.18927	4.10617
FBgn0010114	hig	4332	214161	172409	438.104	417.91	428.007
FBgn0010173	RpA-70	2135	23475	22247	97.439	109.417	103.428
FBgn0010194	Wnt5	4005	2625	2178	5.80834	5.7104	5.75937
FBgn0010197	Gyc32E	3845	299	132	0.689128	0.360486	0.524807
FBgn0010198	RpS15Aa	944	34987	29810	328.443	331.59	330.016
FBgn0010213	Sod2	1015	6052	6205	52.8394	64.1929	58.5161
FBgn0010215	alpha-Cat	3487	38034	29400	96.6596	88.5333	92.5964
FBgn0010217	ATPsynbeta	2386	82558	81207	306.629	357.383	332.006
FBgn0010220	Dbp45A	1670	6164	6022	32.7093	37.8648	35.287
FBgn0010222	Nmdmc	1516	3372	2241	19.7112	15.5222	17.6167
FBgn0010223	Galphaf	1825	444	152	2.15598	0.874564	1.51527
FBgn0010225	Gel	3376	20079	13086	52.7066	40.702	46.7043
FBgn0010226	GstS1	2275	628	477	2.44626	2.20165	2.32396
FBgn0010228	HmgZ	1604	10701	10015	59.1214	65.5628	62.3421
FBgn0010235	Klc	2065	25586	23627	109.801	120.143	114.972
FBgn0010238	Lac	2156	21403	18840	87.9733	91.7579	89.8656
FBgn0010240	Lcch3	1903	23989	22844	111.712	126.05	118.881
FBgn0010241	Mdr50	4256	212	78	0.441427	0.192444	0.316936
FBgn0010246	Myo61F	3955	2275	1157	5.09753	3.07184	4.08468
FBgn0010247	Parp	3112	6671	6806	18.9966	22.9648	20.9807
FBgn0010258	Rbp4	1515	123	93	0.719478	0.644587	0.682032
FBgn0010263	Rbp9	8054	24953	17445	27.4559	22.7442	25.1001
FBgn0010265	RpS13	899	44356	38528	437.238	450.016	443.627
FBgn0010269	Dsor1	1799	13725	12628	67.6093	73.708	70.6586
FBgn0010278	Ssrp	2507	12021	9147	42.4924	38.3121	40.4022
FBgn0010280	Taf4	5516	24165	14209	38.8229	27.0489	32.9359
FBgn0010282	TfIIFalpha	1938	6917	6790	31.6293	36.7898	34.2095
FBgn0010287	Trf	983	969	770	8.73565	8.22524	8.48044
FBgn0010288	Uch	1196	3940	3515	29.1938	30.8607	30.0272
FBgn0010292	bys	1518	5357	5288	31.2734	36.5789	33.9261
FBgn0010294	ng2	546	1	0	0.0162305	0	0.00811526
FBgn0010295	ng3	594	1	4	0.014919	0.0707106	0.0428148
FBgn0010296	ng4	267	3	10	0.0995715	0.393278	0.246425
FBgn0010300	brat	12788	79679	47202	55.2162	38.7587	46.9874
FBgn0010303	hep	6215	15836	11988	22.5803	20.2543	21.4173
FBgn0010309	pigeon	3334	3500	2791	9.30309	8.79033	9.04671
FBgn0010313	corto	9294	12906	11311	12.3059	12.7794	12.5426
FBgn0010314	Cks30A	1147	45	27	0.347675	0.247179	0.297427
FBgn0010315	CycD	2453	1035	571	3.73911	2.44427	3.09169
FBgn0010316	dap	2530	333	192	1.1664	0.796878	0.981641
FBgn0010317	CycJ	1478	307	332	1.84072	2.35871	2.09972
FBgn0010323	Gsc	2584	66	44	0.226348	0.178802	0.202575
FBgn0010328	woc	6332	12806	9638	17.9225	15.983	16.9527
FBgn0010329	Tbh	3868	975	566	2.23379	1.53653	1.88516
FBgn0010333	Rac1	1805	9217	8493	45.252	49.4077	47.3298
FBgn0010339	128up	1304	7044	7425	47.8704	59.7902	53.8303
FBgn0010340	140up	1200	1320	1234	9.74805	10.798	10.273
FBgn0010341	Cdc42	2078	9933	7732	42.3604	39.0713	40.7158
FBgn0010342	Map60	1814	4724	4283	23.078	24.7926	23.9353
FBgn0010348	Arf79F	2442	47554	36003	172.57	154.812	163.691
FBgn0010350	CdsA	2609	11064	10058	37.5805	40.4808	39.0307
FBgn0010352	Nc73EF	5338	53227	39408	88.3646	77.5206	82.9426
FBgn0010355	Taf1	6876	17353	11788	22.3647	18.0018	20.1833
FBgn0010356	Taf5	2362	5676	5314	21.2955	23.624	22.4597
FBgn0010357	betaTry	1071	504	325	4.17029	3.18643	3.67836
FBgn0010358	deltaTry	810	121	71	1.32381	0.920417	1.12211
FBgn0010359	gammaTry	810	87	40	0.95183	0.518545	0.735187
FBgn0010379	Akt1	4889	9772	7425	17.7128	15.9473	16.8301
FBgn0010380	AP-1-2beta	3228	32659	33346	89.6591	108.473	99.066
FBgn0010381	Drs	387	210	83	4.80876	2.25205	3.53041
FBgn0010382	CycE	5047	506	327	0.888469	0.680339	0.784404
FBgn0010383	Cyp18a1	3049	621	425	1.80492	1.46367	1.6343
FBgn0010385	Def	399	74	23	1.64355	0.605294	1.12442
FBgn0010387	Dbi	432	392	202	8.04132	4.90997	6.47564
FBgn0010388	Dro	754	278	88	3.26737	1.22553	2.24645
FBgn0010389	htl	4094	350	161	0.757609	0.412942	0.585276
FBgn0010391	Gtp-bp	2056	20783	22364	89.5798	114.219	101.899
FBgn0010395	Itgbn	3340	173	154	0.459013	0.484156	0.471584
FBgn0010397	LamC	2450	743	420	2.6875	1.80009	2.24379
FBgn0010398	Lrr47	1874	1310	1350	6.19479	7.56441	6.8796
FBgn0010399	Nmdar1	4170	3623	2431	7.69941	6.12153	6.91047
FBgn0010401	Os-C	604	1150	212	16.8727	3.68562	10.2792
FBgn0010403	Obp83b	528	891	257	14.9544	5.11105	10.0327
FBgn0010406	RNaseX25	1663	3376	2828	17.9902	17.8566	17.9234
FBgn0010407	Ror	2271	6771	5655	26.4217	26.1473	26.2845
FBgn0010408	RpS9	1018	22821	19183	198.661	197.87	198.265
FBgn0010409	RpL18A	635	50486	44679	704.567	738.824	721.695
FBgn0010411	RpS18	612	52063	44153	753.881	757.565	755.723
FBgn0010412	RpS19a	1254	33335	29338	235.574	245.665	240.62
FBgn0010414	SerT	3725	754	380	1.79378	1.07119	1.43249
FBgn0010415	Sdc	4202	26275	18286	55.413	45.6955	50.5543
FBgn0010416	TH1	2297	1998	1584	7.70831	7.24111	7.47471
FBgn0010417	Taf6	2056	18628	18030	80.2912	92.0839	86.1876
FBgn0010421	TfIIFbeta	1118	2039	1861	16.1622	17.479	16.8206
FBgn0010422	TfIIS	1773	6344	6370	31.7088	37.7261	34.7174
FBgn0010423	TpnC47D	791	86	70	0.963489	0.92925	0.94637
FBgn0010424	TpnC73F	1059	81	45	0.677819	0.446198	0.562009
FBgn0010425	epsilonTry	830	82	59	0.875509	0.746423	0.810966
FBgn0010431	mtrm	1092	75	74	0.608644	0.711574	0.660109
FBgn0010433	ato	1223	146	77	1.05792	0.661113	0.859514
FBgn0010434	cora	6043	24690	11815	36.2071	20.5302	28.3686
FBgn0010435	emp	3522	2168	1192	5.455	3.55384	4.50442
FBgn0010438	mtSSB	575	480	387	7.39773	7.06731	7.23252
FBgn0010441	pll	1931	196	133	0.899495	0.723237	0.811366
FBgn0010452	trn	3365	605	404	1.59329	1.26069	1.42699
FBgn0010453	Wnt4	3367	604	313	1.58971	0.976141	1.28293
FBgn0010470	Fkbp14	1800	832	517	4.09615	3.01598	3.55607
FBgn0010473	tutl	9888	62111	39452	55.6654	41.8959	48.7806
FBgn0010482	l(2)01289	9515	1294	682	1.20518	0.752639	0.978907
FBgn0010488	NAT1	5665	50569	34293	79.106	63.5648	71.3354
FBgn0010497	dmGlut	2426	86	76	0.314147	0.328953	0.32155
FBgn0010501	Dcp-1	1749	2044	1816	10.3566	10.9028	10.6297
FBgn0010504	kermit	2633	892	424	3.0022	1.69093	2.34656
FBgn0010516	wal	1579	4652	4677	26.1085	31.1026	28.6056
FBgn0010520	Bka	758	4296	4667	50.225	64.6517	57.4383
FBgn0010531	Ccs	977	3016	2953	27.3566	31.738	29.5473
FBgn0010548	Aldh-III	3593	14763	13107	36.4118	38.3052	37.3585
FBgn0010549	l(2)03659	4499	154	68	0.30334	0.15871	0.231025
FBgn0010551	Phb2	1889	58347	50514	273.723	280.796	277.26
FBgn0010575	sbb	11326	12856	8010	10.059	7.42621	8.7426
FBgn0010583	dock	3735	12916	9063	30.6452	25.4796	28.0624
FBgn0010590	Prosbeta1	852	11469	10530	119.292	129.778	124.535
FBgn0010591	Sply	2163	6337	5729	25.9628	27.8121	26.8875
FBgn0010602	lwr	1864	10995	11404	52.2726	64.2425	58.2576
FBgn0010607	l(2)05714	1285	7548	7614	52.054	62.2187	57.1363
FBgn0010611	Hmgs	2795	14845	12851	47.0677	48.2799	47.6738
FBgn0010612	ATPsynG	789	16468	19472	184.965	259.146	222.055
FBgn0010620	Sip1	1717	367	235	1.89418	1.43717	1.66567
FBgn0010621	Cct5	1981	24824	19566	111.048	103.712	107.38
FBgn0010622	l(2)06496	1174	3000	2964	22.6453	26.5107	24.578
FBgn0010638	Sec61beta	792	19746	18798	220.942	249.228	235.085
FBgn0010651	MFS14	3288	330	219	0.88942	0.699396	0.794408
FBgn0010660	Nup214	5334	10519	7669	17.4762	15.0972	16.2867
FBgn0010741	l(3)01239	993	23356	24427	208.437	258.305	233.371
FBgn0010747	Srp54k	2015	10976	10255	48.2719	53.4406	50.8563
FBgn0010750	atms	2040	5438	5073	23.6229	26.1123	24.8676
FBgn0010762	simj	5134	7835	5659	13.5241	11.5743	12.5492
FBgn0010768	sqz	3258	1115	910	3.03283	2.93293	2.98288
FBgn0010770	ppan	1477	2588	2595	15.5278	18.4488	16.9883
FBgn0010772	Xe7	3325	46942	30106	125.111	95.0764	110.094
FBgn0010774	Ref1	1328	29924	27714	199.686	219.135	209.41
FBgn0010786	l(3)02640	2556	9565	8232	33.1626	33.8186	33.4906
FBgn0010803	Aats-trp	1683	22659	21691	119.311	135.334	127.323
FBgn0010808	l(3)03670	940	17496	18689	164.944	208.771	186.857
FBgn0010812	unc-45	3987	12747	9797	28.3326	25.8023	27.0674
FBgn0010825	Gug	8819	11007	7031	11.0605	8.37161	9.71605
FBgn0010830	l(3)04053	2469	5818	5503	20.8823	23.404	22.1431
FBgn0010877	l(3)05822	3531	20645	16255	51.8134	48.3393	50.0764
FBgn0010894	sinu	2065	4365	3673	18.7322	18.6772	18.7047
FBgn0010905	Spn	10266	27795	17590	23.9933	17.9918	20.9926
FBgn0010909	msn	6833	24503	12005	31.7785	18.4485	25.1135
FBgn0010926	l(3)07882	4315	6691	7524	13.7415	18.3096	16.0256
FBgn0011016	SsRbeta	950	12913	11966	120.456	132.262	126.359
FBgn0011020	Sas-4	2802	999	890	3.15953	3.33529	3.24741
FBgn0011202	dia	6718	9053	6787	11.942	10.6084	11.2752
FBgn0011204	cue	2801	5207	5244	16.474	19.659	18.0665
FBgn0011205	fbl	3513	6021	4246	15.1885	12.6915	13.94
FBgn0011206	bol	8169	39065	28723	42.3783	36.9209	39.6496
FBgn0011207	pelo	2045	3111	2180	13.4813	11.1937	12.3375
FBgn0011211	blw	2252	41759	46342	164.326	216.081	190.204
FBgn0011217	eff	2375	27339	25079	102.01	110.881	106.446
FBgn0011224	heph	12120	60068	39322	43.9203	34.0678	38.9941
FBgn0011225	jar	5641	85891	64758	134.932	120.545	127.739
FBgn0011227	ox	331	4583	5393	122.701	171.086	146.893
FBgn0011230	poe	16216	48701	35128	26.6145	22.7468	24.6807
FBgn0011232	scat	3558	14503	13633	36.1224	40.2343	38.1784
FBgn0011236	ken	3070	374	197	1.07959	0.673812	0.8767
FBgn0011239	ms(2)35Ci	1489	40	24	0.238062	0.16925	0.203656
FBgn0011241	cbx	1231	3807	4084	27.4063	34.8368	31.1216
FBgn0011244	Hsp60B	2203	120	88	0.482716	0.419449	0.451083
FBgn0011259	Sema-1a	10190	27753	20770	24.1357	21.4029	22.7693
FBgn0011260	Sema-2a	4171	12710	8823	27.0041	22.212	24.6081
FBgn0011270	Pglym87	1085	124	86	1.01278	0.8323	0.922542
FBgn0011272	RpL13	1203	91075	87395	670.901	762.838	716.869
FBgn0011273	Acam	1224	0	0	0	0	0
FBgn0011274	Dif	5695	18116	12224	28.1899	22.5388	25.3643
FBgn0011276	HLH3B	1428	364	170	2.25891	1.25006	1.75448
FBgn0011277	HLH4C	1424	37	51	0.230259	0.376072	0.303166
FBgn0011278	lbe	2277	2	1	0.0077838	0.00461156	0.00619768
FBgn0011279	Obp69a	546	639	181	10.3713	3.48094	6.92612
FBgn0011280	Obp19d	1101	7697	1476	61.9525	14.077	38.0148
FBgn0011281	Obp83a	986	1478	463	13.2838	4.93078	9.10729
FBgn0011282	Obp84a	817	33	33	0.357945	0.424134	0.39104
FBgn0011283	Obp28a	575	581	166	8.95433	3.03146	5.99289
FBgn0011284	RpS4	1449	84301	73030	515.572	529.229	522.401
FBgn0011286	RyR	16405	73979	51348	39.9629	32.8669	36.4149
FBgn0011288	Snap25	2282	30181	31405	117.204	144.509	130.856
FBgn0011289	TfIIA-L	1645	17064	15899	91.9263	101.488	96.7072
FBgn0011290	Taf12	1234	8905	9146	63.9505	77.8264	70.8885
FBgn0011291	Taf11	777	3493	3631	39.8385	49.07	44.4542
FBgn0011293	a10	567	1174	259	18.3489	4.79654	11.5727
FBgn0011294	a5	776	308	77	3.51734	1.04193	2.27964
FBgn0011296	l(2)efl	741	1982	1165	23.7034	16.5089	20.1062
FBgn0011297	l(2)not	1704	1434	1390	7.45769	8.56557	8.01163
FBgn0011300	babo	5113	16536	11683	28.6602	23.9933	26.3268
FBgn0011305	Rsf1	1760	9286	8507	46.7564	50.7545	48.7555
FBgn0011327	Uch-L5	1394	5186	4682	32.9682	35.2679	34.118
FBgn0011335	l(3)j2D3	1513	6044	6206	35.4006	43.0709	39.2357
FBgn0011336	OstStt3	2703	10424	9697	34.1754	37.6706	35.923
FBgn0011361	ND-ACP	842	13686	14081	144.042	175.603	159.823
FBgn0011455	ND-SGDH	888	15331	16181	152.997	191.339	172.168
FBgn0011474	pr-set7	4183	1506	1089	3.19052	2.7337	2.96211
FBgn0011476	l(3)neo43	627	6099	6684	86.2017	111.939	99.0702
FBgn0011481	Ssdp	5521	9207	6888	14.7783	13.1005	13.9394
FBgn0011509	SrpRbeta	1135	8806	8551	68.7556	79.1101	73.9328
FBgn0011554	etaTry	911	8	3	0.077821	0.0345791	0.0562
FBgn0011555	thetaTry	1047	38	29	0.321634	0.290846	0.30624
FBgn0011556	zetaTry	947	23	12	0.21523	0.133058	0.174144
FBgn0011559	Acp36DE	2921	310	194	0.940492	0.697399	0.818945
FBgn0011566	Bzd	1762	5367	4800	26.993	28.6053	27.7991
FBgn0011569	can	2953	1072	255	3.21704	0.906751	2.06189
FBgn0011570	cpb	1926	8120	7616	37.3615	41.5223	39.4419
FBgn0011571	caz	1666	7078	5422	37.6496	34.174	35.9118
FBgn0011573	Cdc37	1611	7766	7325	42.7196	47.7445	45.232
FBgn0011576	Cyp4d2	2467	9	4	0.0323295	0.0170256	0.0246775
FBgn0011581	Ms	1178	2195	1286	16.5126	11.4632	13.9879
FBgn0011582	Dop1R1	14565	7287	5787	4.43367	4.17209	4.30288
FBgn0011584	Trp1	2459	10993	10615	39.6171	45.3286	42.4729
FBgn0011586	e(r)	1687	13363	12816	70.1962	79.7716	74.9839
FBgn0011589	Elk	5351	4067	2172	6.73541	4.26222	5.49882
FBgn0011591	fng	1959	549	381	2.48349	2.04222	2.26285
FBgn0011592	fra	6320	5334	3481	7.4793	5.7836	6.63145
FBgn0011596	fzo	2391	399	83	1.47883	0.36451	0.92167
FBgn0011603	ine	3965	955	707	2.13445	1.87235	2.0034
FBgn0011604	Iswi	3647	5790	4411	14.0691	12.7003	13.3847
FBgn0011606	Klp3A	4527	383	296	0.749744	0.686582	0.718163
FBgn0011638	La	1549	46502	44587	266.039	302.251	284.145
FBgn0011640	lark	2192	25273	23464	102.174	112.402	107.288
FBgn0011642	Zyx	2377	42871	34028	159.83	150.321	155.075
FBgn0011648	Mad	3412	10819	8203	28.0998	25.245	26.6724
FBgn0011653	mas	3657	395	122	0.957188	0.350305	0.653746
FBgn0011655	Med	3425	13661	10724	35.3465	32.8781	34.1123
FBgn0011656	Mef2	9188	17852	15609	17.2183	17.8388	17.5286
FBgn0011659	Mlh1	2075	824	758	3.51912	3.83586	3.67749
FBgn0011660	Pms2	3040	2208	1531	6.43651	5.28826	5.86238
FBgn0011661	Moe	4558	7686	5004	14.9435	11.528	13.2357
FBgn0011666	msi	11500	29328	20925	22.6001	19.1064	20.8532
FBgn0011668	Mst57Da	325	527	332	14.3698	10.7267	12.5483
FBgn0011669	Mst57Db	195	850	539	38.6286	29.0245	33.8266
FBgn0011670	Mst57Dc	378	86	34	2.01619	0.944492	1.48034
FBgn0011672	Mvl	5647	6337	5235	9.94468	9.73442	9.83955
FBgn0011674	insc	3887	1503	961	3.42665	2.59609	3.01137
FBgn0011676	Nos	5224	6758	3104	11.4641	6.23921	8.85166
FBgn0011692	pav	3207	330	172	0.911885	0.563171	0.737528
FBgn0011693	Pdh	945	3400	1453	31.8839	16.1453	24.0146
FBgn0011694	PebII	608	233	230	3.39608	3.97224	3.68416
FBgn0011695	PebIII	1160	6269	2725	47.8923	24.6672	36.2797
FBgn0011701	repo	2996	511	425	1.51149	1.48956	1.50052
FBgn0011703	RnrL	2577	681	399	2.34184	1.62581	1.98383
FBgn0011704	RnrS	1593	252	119	1.40188	0.784409	1.09314
FBgn0011705	rost	1671	231	132	1.22507	0.829485	1.02728
FBgn0011706	rpr	901	814	506	8.00617	5.89708	6.95162
FBgn0011708	Syx5	1861	27969	30033	133.185	169.459	151.322
FBgn0011710	Sep1	2026	15046	13266	65.8122	68.7562	67.2842
FBgn0011715	Snr1	1335	8390	8212	55.6936	64.592	60.1428
FBgn0011722	Tig	7018	889	437	1.12257	0.653852	0.888211
FBgn0011723	byn	2650	161	97	0.5384	0.384359	0.461379
FBgn0011725	twin	4723	14153	12501	26.5556	27.7932	27.1744
FBgn0011726	tsr	735	60716	50316	732.05	718.836	725.443
FBgn0011737	Wee1	2652	5968	5200	19.9425	20.5893	20.2659
FBgn0011739	wts	5803	11862	8260	18.1147	14.9465	16.5306
FBgn0011740	alpha-Man-IIa	4002	7905	7193	17.5045	18.8731	18.1888
FBgn0011741	Arp6	1347	5932	5532	39.0264	43.1247	41.0755
FBgn0011742	Arp2	2729	19101	14269	62.0265	54.9036	58.4651
FBgn0011743	Arp53D	1378	77	61	0.495184	0.464827	0.480006
FBgn0011745	Arp1	1469	33981	34171	204.993	244.257	224.625
FBgn0011746	ana	2611	337	412	1.14379	1.65692	1.40036
FBgn0011747	Ank	6229	51486	31658	73.248	53.3674	63.3077
FBgn0011754	PhKgamma	3300	15703	13476	42.169	42.8803	42.5247
FBgn0011758	B-H1	2724	80	52	0.26026	0.200451	0.230355
FBgn0011760	ctp	4645	33160	25535	63.2636	57.7246	60.4941
FBgn0011761	dhd	955	150	207	1.39192	2.27603	1.83397
FBgn0011762	DNApol-alpha50	1569	2103	1525	11.8779	10.2061	11.042
FBgn0011763	Dp	3198	8506	7208	23.5707	23.6672	23.6189
FBgn0011764	Dsp1	4860	18456	14280	33.6532	30.8534	32.2533
FBgn0011766	E2f1	6451	2242	1473	3.07988	2.39766	2.73877
FBgn0011768	Fdh	1337	2651	2259	17.5713	17.7417	17.6565
FBgn0011769	Fdxh	741	17508	15823	209.384	224.224	216.804
FBgn0011770	Gip	996	934	694	8.31022	7.31663	7.81343
FBgn0011771	Hem	3777	15151	14277	35.5483	39.6918	37.6201
FBgn0011774	Irbp	2149	19015	16365	78.4124	79.9633	79.1879
FBgn0011785	BRWD3	7244	13049	8221	15.9633	11.9167	13.94
FBgn0011787	mRpL12	738	5096	6083	61.1925	86.5511	73.8718
FBgn0011802	Gem3	3963	3303	3087	7.386	8.17944	7.78272
FBgn0011812	Lcp1Psi	456	8	2	0.155471	0.0460549	0.100763
FBgn0011817	nmo	6945	11891	8143	15.173	12.3118	13.7424
FBgn0011818	oaf	3223	10762	9712	29.5909	31.6417	30.6163
FBgn0011822	pcl	1310	5	2	0.0338239	0.0160313	0.0249276
FBgn0011824	CG4038	957	2829	1486	26.1967	16.3049	21.2508
FBgn0011826	Pp2B-14D	5390	10688	8626	17.5725	16.8047	17.1886
FBgn0011828	Pxn	5955	19647	28484	29.2374	50.2262	39.7318
FBgn0011829	Ret	4912	182	53	0.328351	0.1133	0.220825
FBgn0011832	Ser12	845	0	0	0	0	0
FBgn0011834	Ser6	901	8	6	0.0786847	0.0699258	0.0743052
FBgn0011836	Taf2	3972	2298	1927	5.12703	5.09429	5.11066
FBgn0011837	Tis11	5009	710	425	1.25612	0.890941	1.07353
FBgn0011840	tRNA:A:90C	73	1	0	0.121395	0	0.0606977
FBgn0011844	tRNA:D2:69F	72	2	0	0.246163	0	0.123081
FBgn0011845	tRNA:D:96A	72	6	5	0.738488	0.729203	0.733846
FBgn0011848	tRNA:E4:56Fa	72	0	0	0	0	0
FBgn0011849	tRNA:E4:56Fb	72	2	1	0.246163	0.145841	0.196002
FBgn0011850	tRNA:E4:56Fc	72	4	3	0.492326	0.437522	0.464924
FBgn0011851	tRNA:E4:62Aa	72	0	0	0	0	0
FBgn0011852	tRNA:E4:62Ab	72	0	0	0	0	0
FBgn0011853	tRNA:E4:62Ac	72	0	0	0	0	0
FBgn0011854	tRNA:E4:62Ad	72	0	0	0	0	0
FBgn0011855	tRNA:E4:62Ae	72	1	1	0.123081	0.145841	0.134461
FBgn0011858	tRNA:F2:89BC	73	0	1	0	0.143843	0.0719214
FBgn0011859	tRNA:G3:22BCa	71	1	5	0.124815	0.739474	0.432144
FBgn0011860	tRNA:G3:22BCb	71	3	1	0.374445	0.147895	0.26117
FBgn0011861	tRNA:G3:28D	71	2	0	0.24963	0	0.124815
FBgn0011862	tRNA:G3:35Ba	71	1	1	0.124815	0.147895	0.136355
FBgn0011863	tRNA:G3:35Bb	71	1	0	0.124815	0	0.0624075
FBgn0011864	tRNA:G3:35Bc	71	0	0	0	0	0
FBgn0011865	tRNA:G3:35Bd	71	1	0	0.124815	0	0.0624075
FBgn0011866	tRNA:G3:35Be	71	0	0	0	0	0
FBgn0011867	tRNA:G3:53E	71	0	1	0	0.147895	0.0739474
FBgn0011868	tRNA:G3:55E	71	3	5	0.374445	0.739474	0.556959
FBgn0011869	tRNA:G3:56EFa	71	0	0	0	0	0
FBgn0011870	tRNA:G3:56EFb	71	0	0	0	0	0
FBgn0011871	tRNA:G3:57BCa	71	4	0	0.49926	0	0.24963
FBgn0011872	tRNA:G3:57BCb	71	1	2	0.124815	0.29579	0.210302
FBgn0011877	tRNA:HPsi	72	6	2	0.738488	0.291681	0.515085
FBgn0011878	tRNA:H:48F	72	26	28	3.20012	4.08354	3.64183
FBgn0011879	tRNA:CR30233	72	1	1	0.123081	0.145841	0.134461
FBgn0011880	tRNA:I:42A	74	0	1	0	0.141899	0.0709495
FBgn0011881	tRNA:I:49Fa	74	1	1	0.119755	0.141899	0.130827
FBgn0011882	tRNA:I:49Fb	74	3	1	0.359265	0.141899	0.250582
FBgn0011883	tRNA:I:49Fc	74	2	1	0.23951	0.141899	0.190704
FBgn0011884	tRNA:I:49Fd	74	2	1	0.23951	0.141899	0.190704
FBgn0011885	tRNA:I:49Fe	74	0	2	0	0.283798	0.141899
FBgn0011887	tRNA:K2:42Aa	73	28	21	3.39907	3.0207	3.20988
FBgn0011888	tRNA:K2:42Ab	73	13	13	1.57814	1.86996	1.72405
FBgn0011889	tRNA:K2:42Ac	73	6	9	0.728372	1.29459	1.01148
FBgn0011890	tRNA:K2:42Ad	73	10	6	1.21395	0.863057	1.03851
FBgn0011891	tRNA:K2:42Ae	73	11	11	1.33535	1.58227	1.45881
FBgn0011892	tRNA:K2:42Ea	73	8	8	0.971163	1.15074	1.06095
FBgn0011893	tRNA:K2:42Eb	73	22	15	2.6707	2.15764	2.41417
FBgn0011894	tRNA:K2:42Ec	73	5	9	0.606977	1.29459	0.950781
FBgn0011895	tRNA:K2:42Ed	73	12	10	1.45674	1.43843	1.44759
FBgn0011896	tRNA:K2:50C	73	9	14	1.09256	2.0138	1.55318
FBgn0011897	tRNA:K2:56EF	73	26	27	3.15628	3.88376	3.52002
FBgn0011902	tRNA:K5:29A	73	1	0	0.121395	0	0.0606977
FBgn0011904	tRNA:K5:84ABa	73	1	0	0.121395	0	0.0606977
FBgn0011905	tRNA:K5:87BC	72	0	0	0	0	0
FBgn0011906	tRNA:L2:44EF	83	0	2	0	0.253025	0.126512
FBgn0011909	tRNA:L3:49Fa	83	4	2	0.427078	0.253025	0.340051
FBgn0011910	tRNA:L3:49Fb	83	0	0	0	0	0
FBgn0011915	tRNA:M2:48Ba	73	3	0	0.364186	0	0.182093
FBgn0011916	tRNA:M2:48Bb	73	1	2	0.121395	0.287686	0.204541
FBgn0011919	tRNA:M2:83F	73	18	2	2.18512	0.287686	1.2364
FBgn0011921	tRNA:M3:46A	72	5	4	0.615407	0.583363	0.599385
FBgn0011927	tRNA:M3:70Fa	72	0	1	0	0.145841	0.0729203
FBgn0011928	tRNA:M3:70Fb	72	2	2	0.246163	0.291681	0.268922
FBgn0011931	tRNA:N5:42Aa	74	2	3	0.23951	0.425697	0.332603
FBgn0011932	tRNA:N5:42Ab	74	0	1	0	0.141899	0.0709495
FBgn0011933	tRNA:N5:42Ac	74	1	2	0.119755	0.283798	0.201776
FBgn0011934	tRNA:N5:42Ad	74	1	1	0.119755	0.141899	0.130827
FBgn0011935	tRNA:N5:42Ae	74	1	0	0.119755	0	0.0598774
FBgn0011936	tRNA:N5:42Af	74	0	0	0	0	0
FBgn0011937	tRNA:N5:42Ag	74	1	0	0.119755	0	0.0598774
FBgn0011938	tRNA:N5:42Ah	74	0	1	0	0.141899	0.0709495
FBgn0011944	tRNA:P:90Ca	72	0	1	0	0.145841	0.0729203
FBgn0011945	tRNA:P:90Cb	72	0	1	0	0.145841	0.0729203
FBgn0011948	tRNA:R:12Ea	73	0	0	0	0	0
FBgn0011949	tRNA:R:12Eb	73	0	0	0	0	0
FBgn0011950	tRNA:R:12Ec	73	0	0	0	0	0
FBgn0011951	tRNA:R:12Ed	73	0	1	0	0.143843	0.0719214
FBgn0011952	tRNA:R:12Ee	73	0	2	0	0.287686	0.143843
FBgn0011953	tRNA:R:12Ef	73	0	0	0	0	0
FBgn0011954	tRNA:R:19F	73	4	0	0.485581	0	0.242791
FBgn0011955	tRNA:R2:42Aa	73	0	1	0	0.143843	0.0719214
FBgn0011956	tRNA:R2:42Ab	73	0	0	0	0	0
FBgn0011957	tRNA:R2:42Ac	73	3	0	0.364186	0	0.182093
FBgn0011958	tRNA:R2:42Ad	73	2	0	0.242791	0	0.121395
FBgn0011959	tRNA:R2:84Fa	73	3	2	0.364186	0.287686	0.325936
FBgn0011960	tRNA:R2:84Fb	73	1	1	0.121395	0.143843	0.132619
FBgn0011961	tRNA:R2:84Fc	73	1	1	0.121395	0.143843	0.132619
FBgn0011962	tRNA:R2:84Fd	73	3	2	0.364186	0.287686	0.325936
FBgn0011963	tRNA:R2:84Fe	73	4	1	0.485581	0.143843	0.314712
FBgn0011965	tRNA:R:83AB	73	0	2	0	0.287686	0.143843
FBgn0011966	tRNA:R:85Ca	73	1	0	0.121395	0	0.0606977
FBgn0011970	tRNA:S2b:86A	82	0	1	0	0.128055	0.0640276
FBgn0011971	tRNA:S2b:88A	82	0	0	0	0	0
FBgn0011974	tRNA:S474:12Eh	82	1	0	0.108071	0	0.0540357
FBgn0011975	tRNA:S4:12Ea	82	0	0	0	0	0
FBgn0011976	tRNA:S4:12Eb	82	0	0	0	0	0
FBgn0011977	tRNA:S4:12Ee	82	0	0	0	0	0
FBgn0011980	tRNA:S774:12Ec	82	3	5	0.324214	0.640276	0.482245
FBgn0011981	tRNA:S774:12Ef	82	2	1	0.216143	0.128055	0.172099
FBgn0011982	tRNA:S7:12Ed	82	2	3	0.216143	0.384166	0.300154
FBgn0011983	tRNA:S7:12Eg	82	2	2	0.216143	0.25611	0.236127
FBgn0011984	tRNA:S7:23Ea	82	0	2	0	0.25611	0.128055
FBgn0011985	tRNA:S7:23Eb	82	40	58	4.32286	7.4272	5.87503
FBgn0011986	tRNA:S7:64D	82	2	0	0.216143	0	0.108071
FBgn0011987	tRNA:SeC	87	7	3	0.713023	0.362087	0.537555
FBgn0011993	tRNA:T:90Ca	74	0	0	0	0	0
FBgn0011994	tRNA:T:90Cb	74	1	0	0.119755	0	0.0598774
FBgn0011998	tRNA:V3b:84Da	73	0	0	0	0	0
FBgn0011999	tRNA:V3b:84Db	73	0	0	0	0	0
FBgn0012000	tRNA:V3b:84Dc	73	0	0	0	0	0
FBgn0012001	tRNA:V3b:84Dd	73	0	0	0	0	0
FBgn0012002	tRNA:V3b:90BC	73	1	1	0.121395	0.143843	0.132619
FBgn0012003	tRNA:V3b:92Ba	73	2	2	0.242791	0.287686	0.265238
FBgn0012004	tRNA:V3b:92Bb	73	0	2	0	0.287686	0.143843
FBgn0012009	tRNA:V4:70BCa	73	3	3	0.364186	0.431529	0.397857
FBgn0012010	tRNA:V4:70BCb	73	3	6	0.364186	0.863057	0.613622
FBgn0012011	tRNA:V4:89BC	73	5	0	0.606977	0	0.303488
FBgn0012016	tRNA:Y1:22Fa	73	0	0	0	0	0
FBgn0012017	tRNA:Y1:22Fb	73	6	1	0.728372	0.143843	0.436108
FBgn0012018	tRNA:Y1:28C	73	12	3	1.45674	0.431529	0.944136
FBgn0012024	tRNA:Y1:85Aa	73	2	0	0.242791	0	0.121395
FBgn0012025	tRNA:Y1:85Ab	73	3	3	0.364186	0.431529	0.397857
FBgn0012026	tRNA:Y1:85Ac	73	17	19	2.06372	2.73301	2.39837
FBgn0012027	tRNA:Y1:85Ad	73	282	248	34.2335	35.673	34.9533
FBgn0012028	tRNA:Y1:85Ae	73	52	20	6.31256	2.87686	4.59471
FBgn0012034	AcCoAS	3605	43609	34565	107.2	100.68	103.94
FBgn0012036	Aldh	2070	21250	10437	90.9732	52.944	71.9586
FBgn0012037	Ance	2183	361	261	1.46548	1.25545	1.36046
FBgn0012042	AttA	790	165	62	1.8509	0.824092	1.33749
FBgn0012051	CalpA	3440	16585	11886	42.725	36.2818	39.5034
FBgn0012058	Cdc27	3713	10789	10371	25.7502	29.3296	27.5399
FBgn0012344	Dh44	2402	359	205	1.32448	0.896173	1.11033
FBgn0013263	Trl	6254	1191	610	1.68764	1.0242	1.35592
FBgn0013269	FK506-bp1	1299	3499	3488	23.8704	28.1954	26.0329
FBgn0013272	Gp150	4916	2921	1439	5.26556	3.07369	4.16963
FBgn0013275	Hsp70Aa	2382	104020	48134	386.99	212.188	299.589
FBgn0013276	Hsp70Ab	2375	100383	46247	374.56	204.471	289.515
FBgn0013277	Hsp70Ba	2324	67684	34913	258.092	157.747	207.92
FBgn0013278	Hsp70Bb	2347	58091	28467	219.341	127.362	173.352
FBgn0013279	Hsp70Bc	2386	47145	21833	175.102	96.0847	135.593
FBgn0013300	ProtA	683	89	73	1.15477	1.12231	1.13854
FBgn0013301	ProtB	679	148	101	1.9316	1.56193	1.74677
FBgn0013303	Nca	899	26781	21629	263.993	252.632	258.312
FBgn0013305	Nmda1	2590	80485	65518	275.385	265.627	270.506
FBgn0013307	Odc1	1253	996	594	7.04423	4.9779	6.01106
FBgn0013308	Odc2	1268	481	270	3.36164	2.23592	2.79878
FBgn0013323	Ptth	1128	136	39	1.06845	0.36305	0.715751
FBgn0013325	RpL11	1017	87146	73818	759.367	762.171	760.769
FBgn0013334	Sap47	6401	274439	227655	379.947	373.457	376.702
FBgn0013342	nSyb	4072	155692	149677	338.831	385.974	362.403
FBgn0013343	Syx1A	4164	3238	2512	6.89114	6.33461	6.61288
FBgn0013347	TfIIA-S	617	2838	2978	40.7617	50.6816	45.7217
FBgn0013348	TpnC41C	1880	717	360	3.37976	2.01074	2.69525
FBgn0013432	bcn92	748	8366	8395	99.1154	117.85	108.483
FBgn0013433	beat-Ia	2870	780	463	2.40845	1.69399	2.05122
FBgn0013435	cdc2rk	1251	3752	3839	26.5785	32.2234	29.401
FBgn0013467	igl	2894	13763	10830	42.1444	39.2953	40.7199
FBgn0013469	klu	4792	93	67	0.171985	0.146815	0.1594
FBgn0013531	MED20	1037	912	855	7.79365	8.65762	8.22564
FBgn0013548	l(2)dtl	2653	1235	1234	4.12529	4.88415	4.50472
FBgn0013563	Pex1	3275	563	448	1.52343	1.43641	1.47992
FBgn0013576	mtd	13830	78474	64337	50.2839	48.8483	49.5661
FBgn0013672	mt:ATPase6	675	9598	5958	126.009	92.6847	109.347
FBgn0013673	mt:ATPase8	162	6	2	0.328217	0.129636	0.228927
FBgn0013674	mt:CoI	1536	31094	15857	179.395	108.403	143.899
FBgn0013675	mt:CoII	685	17995	12044	232.802	184.625	208.714
FBgn0013676	mt:CoIII	789	42197	29395	473.947	391.208	432.577
FBgn0013678	mt:Cyt-b	1137	12339	6949	96.1711	64.176	80.1736
FBgn0013679	mt:ND1	939	2090	1236	19.7245	13.8218	16.7731
FBgn0013680	mt:ND2	1026	65	46	0.561424	0.470784	0.516104
FBgn0013681	mt:ND3	354	748	542	18.7251	16.0771	17.4011
FBgn0013683	mt:ND4L	291	9	6	0.274078	0.216506	0.245292
FBgn0013684	mt:ND5	1717	1165	761	6.01285	4.65399	5.33342
FBgn0013685	mt:ND6	525	5	5	0.0843987	0.100005	0.0922019
FBgn0013686	mt:lrRNA	1324	372217	242630	2491.34	1924.28	2207.81
FBgn0013688	mt:srRNA	786	605	372	6.82115	4.96972	5.89543
FBgn0013689	mt:tRNA:A	65	5	4	0.681682	0.646186	0.663934
FBgn0013690	mt:tRNA:C	62	2	0	0.285867	0	0.142933
FBgn0013691	mt:tRNA:D	67	0	0	0	0	0
FBgn0013692	mt:tRNA:E	67	0	0	0	0	0
FBgn0013693	mt:tRNA:F	65	0	0	0	0	0
FBgn0013694	mt:tRNA:G	65	8	2	1.09069	0.323093	0.706892
FBgn0013695	mt:tRNA:H	66	0	0	0	0	0
FBgn0013696	mt:tRNA:I	65	1	2	0.136336	0.323093	0.229715
FBgn0013697	mt:tRNA:K	71	28	13	3.49482	1.92263	2.70873
FBgn0013698	mt:tRNA:L:CUN	65	2	2	0.272673	0.323093	0.297883
FBgn0013699	mt:tRNA:L:UUR	66	0	0	0	0	0
FBgn0013700	mt:tRNA:M	69	0	0	0	0	0
FBgn0013701	mt:tRNA:N	65	1	0	0.136336	0	0.0681682
FBgn0013702	mt:tRNA:P	61	0	0	0	0	0
FBgn0013703	mt:tRNA:Q	69	4	0	0.513731	0	0.256866
FBgn0013704	mt:tRNA:R	64	12	6	1.6616	0.984424	1.32301
FBgn0013705	mt:tRNA:S:AGY	68	0	0	0	0	0
FBgn0013706	mt:tRNA:S:UCN	66	0	0	0	0	0
FBgn0013707	mt:tRNA:T	66	0	0	0	0	0
FBgn0013708	mt:tRNA:V	73	1	0	0.121395	0	0.0606977
FBgn0013709	mt:tRNA:W	66	0	0	0	0	0
FBgn0013710	mt:tRNA:Y	66	3	1	0.402812	0.159099	0.280955
FBgn0013717	not	2989	2236	2303	6.62935	8.09057	7.35996
FBgn0013718	nuf	5594	5642	3796	8.9379	7.12549	8.0317
FBgn0013720	pck	1478	7168	6980	42.9782	49.5898	46.284
FBgn0013725	phyl	1839	77774	83856	374.781	478.81	426.796
FBgn0013726	pnut	3027	11737	10328	34.3613	35.8274	35.0943
FBgn0013732	sced	3299	2085	1942	5.60078	6.18127	5.89103
FBgn0013733	shot	30414	209471	95841	61.0345	33.0894	47.0619
FBgn0013746	alien	3235	8126	8215	22.2601	26.6652	24.4626
FBgn0013749	Arf102F	930	31176	29070	297.072	328.226	312.649
FBgn0013750	Arf51F	2196	13328	11977	53.7846	57.27	55.5273
FBgn0013751	Awh	2104	126	45	0.530701	0.224584	0.377642
FBgn0013753	Bgb	1242	5522	6334	39.4003	53.551	46.4757
FBgn0013755	Bro	744	239	100	2.84675	1.41136	2.12906
FBgn0013756	Mtor	7780	9589	7383	10.9224	9.9647	10.4436
FBgn0013759	CASK	8504	13616	8824	14.189	10.8957	12.5423
FBgn0013762	Cdk5	1604	8004	7361	44.2209	48.1885	46.2047
FBgn0013763	CG5210	1811	3236	1742	15.8349	10.1005	12.9677
FBgn0013764	Chi	2246	25771	29513	101.683	137.98	119.831
FBgn0013765	cnn	6196	46967	35377	67.1748	59.9544	63.5646
FBgn0013767	Crz	654	235	79	3.18431	1.26841	2.22636
FBgn0013770	Cp1	2066	35805	35972	153.581	182.829	168.205
FBgn0013771	Cyp6a9	1964	386	168	1.74169	0.898212	1.31995
FBgn0013772	Cyp6a8	1781	115	42	0.572215	0.247626	0.40992
FBgn0013773	Cyp6a22	2165	228	122	0.933258	0.591716	0.762487
FBgn0013799	Deaf1	3698	8826	8417	21.1506	23.9002	22.5254
FBgn0013809	Dhc16F	12442	281	143	0.200143	0.120686	0.160415
FBgn0013810	Dhc36C	12202	590	245	0.428495	0.210837	0.319666
FBgn0013811	Dhc62B	12090	3054	1453	2.23855	1.26197	1.75026
FBgn0013812	Dhc93AB	14010	449	229	0.28401	0.171636	0.227823
FBgn0013813	Dhc98D	15919	339	222	0.188716	0.146436	0.167576
FBgn0013949	Ela	2135	586	333	2.43234	1.63779	2.03506
FBgn0013953	Esp	2907	107	59	0.326185	0.213117	0.269651
FBgn0013954	FK506-bp2	633	11872	10667	166.205	176.95	171.578
FBgn0013972	Gycalpha99B	2354	41238	42899	155.244	191.36	173.302
FBgn0013973	Gycbeta100B	4066	33884	22498	73.8503	58.1015	65.9759
FBgn0013981	His4r	796	18001	16273	200.405	214.667	207.536
FBgn0013983	imd	1518	7700	8288	44.9515	57.3309	51.1412
FBgn0013984	InR	11367	5259	2153	4.09999	1.98888	3.04443
FBgn0013987	MAPk-Ak2	2198	27010	21687	108.898	103.606	106.252
FBgn0013995	Calx	8959	14383	8624	14.2271	10.1079	12.1675
FBgn0013997	Nrx-IV	5137	17436	15074	30.0789	30.8127	30.4458
FBgn0014000	Hf	896	911	686	9.01022	8.03947	8.52484
FBgn0014002	Pdi	2328	53984	56700	205.498	255.747	230.623
FBgn0014006	Pk92B	5168	6146	5319	10.5389	10.8073	10.6731
FBgn0014007	Ptp69D	5168	7607	6485	13.0442	13.1765	13.1103
FBgn0014009	Rab2	1712	37039	33726	191.726	206.858	199.292
FBgn0014010	Rab5	3146	33102	27754	93.2439	92.6356	92.9398
FBgn0014011	Rac2	2429	304	216	1.1091	0.933764	1.02143
FBgn0014018	Rel	3499	16280	13242	41.2321	39.7393	40.4857
FBgn0014019	Rh5	1572	3007	2163	16.9514	14.4482	15.6998
FBgn0014020	Rho1	2385	26627	21468	98.937	94.518	96.7275
FBgn0014022	Rlb1	1444	2786	3227	17.0977	23.4662	20.282
FBgn0014023	mRpL47	905	4541	4827	44.466	56.0067	50.2363
FBgn0014024	Rnp4F	3323	7204	6184	19.2118	19.5412	19.3765
FBgn0014026	RpL7A	1315	102873	83171	693.267	664.136	678.702
FBgn0014028	SdhB	1219	28659	34021	208.345	293.059	250.702
FBgn0014029	Sep2	1688	22300	20143	117.073	125.303	121.188
FBgn0014031	Spat	1410	704	457	4.42465	3.40336	3.914
FBgn0014032	Sptr	1143	1281	1125	9.9318	10.3352	10.1335
FBgn0014033	Sr-CI	2202	144	86	0.579522	0.410102	0.494812
FBgn0014037	Su(Tpl)	6626	21358	13107	28.565	20.7713	24.6681
FBgn0014073	Tie	5236	572	288	0.968103	0.577569	0.772836
FBgn0014075	Ugt	5316	10562	10444	17.607	20.6297	19.1184
FBgn0014076	Vm32E	499	14	10	0.248629	0.210431	0.22953
FBgn0014092	CG4278	1063	1303	1359	10.8627	13.4245	12.1436
FBgn0014127	barr	2908	838	650	2.55373	2.34709	2.45041
FBgn0014133	bif	8842	17023	14063	17.0612	16.7009	16.881
FBgn0014135	bnl	4559	2372	1014	4.61073	2.3355	3.47312
FBgn0014141	cher	9428	615	278	0.57807	0.309625	0.443848
FBgn0014143	croc	2347	118	89	0.445547	0.398188	0.421868
FBgn0014163	fax	4167	31908	22390	67.858	56.4211	62.1396
FBgn0014179	gcm	2173	28	22	0.114189	0.10631	0.110249
FBgn0014184	Oda	2445	24770	18766	89.7785	80.5942	85.1863
FBgn0014189	Hel25E	2460	29321	21729	105.625	92.7504	99.1879
FBgn0014269	prod	1597	12234	13711	67.8873	90.152	79.0196
FBgn0014340	mof	3014	3173	2858	9.32936	9.95704	9.6432
FBgn0014342	mia	2590	185	107	0.63299	0.433806	0.533398
FBgn0014343	mirr	3892	126	122	0.286895	0.329153	0.308024
FBgn0014366	noi	1859	7062	7189	33.6646	40.6069	37.1358
FBgn0014368	nol	568	378	134	5.89751	2.47724	4.18737
FBgn0014380	RhoL	1412	2465	1276	15.4706	9.48915	12.4799
FBgn0014388	sty	5438	17522	12748	28.5542	24.6158	26.585
FBgn0014391	sun	450	8734	9606	171.999	224.151	198.075
FBgn0014395	tilB	1358	691	446	4.50924	3.44863	3.97893
FBgn0014396	tim	6181	44376	34242	63.623	58.1717	60.8973
FBgn0014411	Vps26	2543	5620	5887	19.5846	24.3085	21.9466
FBgn0014417	CG13397	2902	1467	716	4.47979	2.59076	3.53527
FBgn0014427	CG11899	1176	822	426	6.19426	3.80376	4.99901
FBgn0014454	Acp1	858	4937	7925	50.9919	96.9891	73.9905
FBgn0014455	Ahcy13	2119	3333	2820	13.9389	13.9743	13.9566
FBgn0014464	Cp7Fa	1033	247	136	2.11895	1.38245	1.7507
FBgn0014465	Cp7Fb	2093	466	266	1.97307	1.33452	1.65379
FBgn0014466	Cp7Fc	1132	140	47	1.09599	0.435976	0.765983
FBgn0014469	Cyp4e2	1897	813	372	3.79794	2.05914	2.92854
FBgn0014848	Eig71Eh	443	0	0	0	0	0
FBgn0014849	Eig71Ei	530	0	0	0	0	0
FBgn0014850	Eig71Ej	403	3	2	0.0659692	0.0521118	0.0590405
FBgn0014851	Eig71Ek	445	2	3	0.0398286	0.0707901	0.0553093
FBgn0014857	His3.3A	1002	15875	14519	140.401	152.153	146.277
FBgn0014859	Hr38	7704	11577	8747	13.3169	11.9221	12.6195
FBgn0014861	Mcm2	2898	434	275	1.32714	0.996427	1.16178
FBgn0014863	Mlp84B	3136	3288	1746	9.29139	5.84628	7.56883
FBgn0014865	Mtk	268	174	85	5.7536	3.33039	4.54199
FBgn0014868	Ost48	1513	15527	15985	90.9439	110.939	100.942
FBgn0014869	Pglym78	1136	48979	54918	382.082	507.63	444.856
FBgn0014870	Psi	5690	6500	4498	10.1234	8.30077	9.21208
FBgn0014877	Roe1	1065	6252	6278	52.0229	61.8989	56.9609
FBgn0014879	Set	1169	2722	2643	20.6347	23.7407	22.1877
FBgn0014903	CG14630	1358	2	0	0.0130513	0	0.00652567
FBgn0014906	Hydr2	2857	28650	24383	88.8668	89.6165	89.2416
FBgn0014930	CG2846	1210	1518	1185	11.1176	10.2836	10.7006
FBgn0014931	CG2678	2003	75	44	0.331822	0.230666	0.281244
FBgn0014949	btn	477	47	32	0.873181	0.704438	0.78881
FBgn0015000	betaggt-I	1784	7319	6252	36.3565	36.7989	36.5777
FBgn0015001	iotaTry	818	156	64	1.69004	0.821557	1.2558
FBgn0015008	Actn3	1856	17	9	0.0811701	0.0509185	0.0660443
FBgn0015010	Ag5r	1760	291	137	1.46523	0.817371	1.1413
FBgn0015011	Ahcy89E	1969	132	74	0.594091	0.394636	0.494364
FBgn0015019	Cctgamma	2165	22789	18606	93.2808	90.2415	91.7611
FBgn0015024	CkIalpha	3369	28144	23010	74.0303	71.7178	72.8741
FBgn0015025	CkIIalpha-i1	1585	1888	1821	10.556	12.064	11.31
FBgn0015031	cype	522	15850	18922	269.081	380.634	324.858
FBgn0015032	Cyp4c3	1906	51	44	0.237122	0.242405	0.239763
FBgn0015033	Cyp4d8	1573	179	67	1.00844	0.447257	0.727848
FBgn0015034	Cyp4e1	1772	114	77	0.57012	0.456287	0.513203
FBgn0015035	Cyp4e3	1805	443	784	2.17496	4.56089	3.36793
FBgn0015036	Cyp4ae1	1822	61	97	0.296692	0.559029	0.427861
FBgn0015037	Cyp4p1	1680	10539	4462	55.5924	27.8889	41.7406
FBgn0015038	Cyp9b1	1752	138	66	0.698023	0.395568	0.546796
FBgn0015039	Cyp9b2	1667	381	225	2.02542	1.41729	1.72135
FBgn0015040	Cyp9c1	1743	8	1	0.0406741	0.0060244	0.0233492
FBgn0015075	Ddx1	2470	2439	2293	8.75064	9.74806	9.24935
FBgn0015218	eIF-4E	2235	28319	26506	112.286	124.531	118.409
FBgn0015221	Fer2LCH	1648	86856	78049	467.055	497.303	482.179
FBgn0015222	Fer1HCH	2376	88212	78069	329.008	345.019	337.014
FBgn0015229	glec	2050	8319	6406	35.9619	32.8129	34.3874
FBgn0015230	Glut3	1711	18	12	0.0932282	0.0736448	0.0834365
FBgn0015239	Hr78	2420	8287	7606	30.3464	33.0029	31.6746
FBgn0015240	Hr96	2834	9337	9401	29.1966	34.8326	32.0146
FBgn0015245	Hsp60	2480	44900	37509	160.443	158.816	159.629
FBgn0015247	Diap2	2134	19980	18285	82.9709	89.9729	86.4719
FBgn0015268	Nap1	1582	451	389	2.52636	2.58199	2.55417
FBgn0015269	Nf1	10064	10721	6987	9.44038	7.29006	8.36522
FBgn0015270	Orc2	1995	50	41	0.222102	0.2158	0.218951
FBgn0015271	Orc5	1687	1350	1179	7.09159	7.33854	7.21507
FBgn0015277	Pi3K59F	3164	4750	4373	13.304	14.5129	13.9084
FBgn0015278	Pi3K68D	7799	11246	8167	12.7786	10.996	11.8873
FBgn0015279	Pi3K92E	4839	13763	10611	25.2048	23.0256	24.1152
FBgn0015282	Rpt2	1625	16100	15418	87.8006	99.629	93.7148
FBgn0015283	Rpn10	1422	11419	11332	71.1629	83.6793	77.4211
FBgn0015286	Rala	2751	7083	5376	22.8166	20.5201	21.6684
FBgn0015288	RpL22	1100	15453	16587	124.493	158.338	141.416
FBgn0015295	shark	3176	736	430	2.05363	1.42167	1.73765
FBgn0015296	Shc	1600	26674	27436	147.738	180.058	163.898
FBgn0015298	Srp19	653	6555	6581	88.9579	105.825	97.3916
FBgn0015299	Ssb-c31a	536	3927	3015	64.9264	59.0655	61.9959
FBgn0015300	Ssl	908	36	35	0.351351	0.404756	0.378054
FBgn0015316	Try29F	1280	2478	2241	17.156	18.3841	17.7701
FBgn0015320	Ubc2	2252	7573	6735	29.8006	31.4037	30.6021
FBgn0015321	Ubc4	1709	9867	10240	51.1644	62.9171	57.0408
FBgn0015324	Vha26	2926	22257	24721	67.4089	88.7162	78.0625
FBgn0015331	abs	1995	1291	1339	5.73467	7.04772	6.3912
FBgn0015336	CG15865	3429	208	77	0.537552	0.235795	0.386674
FBgn0015338	CG5861	1126	6288	6082	49.4879	56.7178	53.1028
FBgn0015351	CG14906	1177	51755	39972	389.673	356.608	373.14
FBgn0015359	CG2034	1284	3258	3205	22.4859	26.2104	24.3482
FBgn0015360	oxt	3380	8342	7863	21.8715	24.4277	23.1496
FBgn0015371	chn	6256	42758	29034	60.5683	48.7328	54.6506
FBgn0015372	RabX1	1648	3801	3655	20.4393	23.2885	21.8639
FBgn0015376	cutlet	3236	24963	20104	68.3618	65.2357	66.7987
FBgn0015379	dod	1021	2688	2425	23.3307	24.94	24.1354
FBgn0015380	drl	3104	6106	5982	17.4325	20.2365	18.8345
FBgn0015381	dsf	3537	41	19	0.102724	0.0564066	0.0795655
FBgn0015391	glu	4521	2899	2497	5.68249	5.79956	5.74103
FBgn0015393	hoip	607	1448	1344	21.14	23.2499	22.195
FBgn0015396	jumu	3860	2806	1472	6.44207	4.00435	5.22321
FBgn0015399	kek1	5788	31234	22343	47.8216	40.5344	44.178
FBgn0015400	kek2	6939	10338	7790	13.2028	11.7883	12.4955
FBgn0015402	ksr	5517	8967	8565	14.4035	16.3018	15.3527
FBgn0015477	Rme-8	7771	18140	12674	20.6864	17.1257	18.9061
FBgn0015509	Cul1	4141	21775	18624	46.5991	47.2257	46.9124
FBgn0015513	mbc	7465	10655	4948	12.6488	6.96003	9.8044
FBgn0015519	nAChRalpha3	10506	22672	19525	19.1239	19.5148	19.3194
FBgn0015520	nonA-l	2908	3155	2878	9.61457	10.3922	10.0034
FBgn0015521	RpS21	842	27719	23334	291.736	290.997	291.367
FBgn0015522	olf186-M	1746	417	225	2.11649	1.35316	1.73483
FBgn0015524	otp	3368	155	130	0.407835	0.405305	0.40657
FBgn0015527	pen	2367	8570	8286	32.0854	36.7585	34.422
FBgn0015541	sda	5182	42801	35630	73.195	72.1987	72.6969
FBgn0015543	snoRNA:Me28S-A1322	73	33	9	4.00605	1.29459	2.65032
FBgn0015544	spag	1825	6544	5647	31.7765	32.4912	32.1338
FBgn0015546	spel1	4433	1359	1068	2.71673	2.52979	2.62326
FBgn0015550	tap	2130	82	56	0.341161	0.27607	0.308616
FBgn0015553	tos	2390	968	810	3.58924	3.55876	3.574
FBgn0015558	tty	7616	32063	24064	37.308	33.1781	35.2431
FBgn0015561	unpg	1690	47	14	0.246454	0.0869866	0.16672
FBgn0015568	alpha-Est1	2123	715	387	2.98456	1.91413	2.44935
FBgn0015569	alpha-Est10	2341	191	84	0.723031	0.376781	0.549906
FBgn0015570	alpha-Est2	2141	240	138	0.993389	0.676821	0.835105
FBgn0015571	alpha-Est3	1932	0	0	0	0	0
FBgn0015572	alpha-Est4	1749	24	11	0.121604	0.0660411	0.0938223
FBgn0015574	alpha-Est6	1836	29	18	0.139975	0.102946	0.121461
FBgn0015575	alpha-Est7	2017	1004	539	4.41116	2.80604	3.6086
FBgn0015576	alpha-Est8	2646	526	309	1.76166	1.22625	1.49395
FBgn0015577	alpha-Est9	3455	9241	8485	23.7026	25.7878	24.7452
FBgn0015582	dare	1681	2883	3331	15.1985	20.8074	18.003
FBgn0015583	Acp29AB	767	12	11	0.138647	0.150594	0.144621
FBgn0015584	Acp53Ea	468	503	335	9.52461	7.5164	8.52051
FBgn0015585	Acp63F	401	63	37	1.39226	0.968877	1.18057
FBgn0015586	Acp76A	1201	41	23	0.302528	0.201093	0.25181
FBgn0015589	Apc	8506	20061	13644	20.9003	16.8433	18.8718
FBgn0015591	AstA	1459	366	269	2.22306	1.93601	2.07954
FBgn0015600	toc	11265	58433	44523	45.9676	41.5016	43.7346
FBgn0015602	BEAF-32	1919	5816	5251	26.858	28.7328	27.7954
FBgn0015609	CadN	14396	24523	16094	15.0958	11.7391	13.4174
FBgn0015614	CanB2	2061	14637	13182	62.936	67.1606	65.0483
FBgn0015615	SMC3	4020	7546	6636	16.6347	17.3337	16.9842
FBgn0015618	Cdk8	1529	1703	1728	9.87034	11.8672	10.8688
FBgn0015621	Clp	1246	4056	4186	28.8473	35.2771	32.0622
FBgn0015622	Cnx99A	2795	46693	40150	148.045	150.839	149.442
FBgn0015623	Cpr	3344	7846	6713	20.7925	21.0796	20.936
FBgn0015625	CycB3	2883	166	146	0.510256	0.531764	0.52101
FBgn0015663	Dot	2303	155	103	0.596434	0.469628	0.533031
FBgn0015664	Dref	2872	6108	5400	18.8469	19.7433	19.2951
FBgn0015714	Cyp6a17	1727	1519	755	7.79454	4.59056	6.19255
FBgn0015721	ktub	2523	6738	6097	23.6668	25.3752	24.521
FBgn0015737	Hmu	2360	5972	4652	22.425	20.6985	21.5618
FBgn0015754	Lis-1	3459	71336	60079	182.761	182.383	182.572
FBgn0015756	RpL9	916	61168	52297	591.771	599.504	595.638
FBgn0015765	p38a	1634	656	290	3.55776	1.86362	2.71069
FBgn0015766	Msr-110	2902	9415	4352	28.7507	15.7472	22.2489
FBgn0015770	MstProx	3262	1	2	0.0027167	0.00643809	0.00457739
FBgn0015772	Nak	7322	24811	17372	30.0289	24.9133	27.4711
FBgn0015773	NetA	3343	141	97	0.373773	0.304682	0.339227
FBgn0015774	NetB	8168	1408	996	1.52761	1.28043	1.40402
FBgn0015776	nrv1	2195	1872	987	7.55782	4.72165	6.13973
FBgn0015777	nrv2	3568	13559	9505	33.6766	27.973	30.8248
FBgn0015778	rin	5711	23098	16429	35.8416	30.2072	33.0244
FBgn0015781	P5cr	1168	1841	2025	13.9681	18.2051	16.0866
FBgn0015789	Rab10	2336	22088	19647	83.7931	88.315	86.0541
FBgn0015790	Rab11	1815	36574	33250	178.575	192.365	185.47
FBgn0015791	Rab14	1857	31162	27904	148.709	157.785	153.247
FBgn0015793	Rab19	1105	6814	6163	54.6468	58.5654	56.6061
FBgn0015794	Rab18	833	10203	9943	108.545	125.338	116.941
FBgn0015795	Rab7	1700	22441	20024	116.982	123.684	120.333
FBgn0015797	Rab6	1896	23305	20705	108.927	114.67	111.798
FBgn0015799	Rbf	3619	9929	6538	24.3132	18.97	21.6416
FBgn0015801	Reg-5	1781	602	344	2.99542	2.02818	2.5118
FBgn0015803	RtGEF	8609	35626	28194	36.6724	34.3886	35.5305
FBgn0015805	Rpd3	2124	2303	1288	9.60869	6.36755	7.98812
FBgn0015806	S6k	4885	29782	24632	54.0274	52.9476	53.4875
FBgn0015808	ScpX	1883	4204	4520	19.7851	25.2057	22.4954
FBgn0015818	Spx	1643	1736	1659	9.36348	10.6028	9.98313
FBgn0015828	TfIIEalpha	1622	10217	10338	55.821	66.9263	61.3736
FBgn0015829	TfIIEbeta	1121	4782	4818	37.8032	45.1307	41.467
FBgn0015831	Rtnl2	1026	31	18	0.267756	0.18422	0.225988
FBgn0015834	Trip1	1177	24436	22717	183.983	202.668	193.326
FBgn0015838	Vang	3492	6868	5743	17.4293	17.2693	17.3493
FBgn0015872	Drip	2499	220	115	0.780156	0.483218	0.631687
FBgn0015903	apt	3696	1179	662	2.82688	1.88078	2.35383
FBgn0015904	ara	2942	135	70	0.406646	0.249843	0.328244
FBgn0015905	ast	2745	2715	2336	8.76501	8.93597	8.85049
FBgn0015919	caup	4317	130	73	0.266862	0.177563	0.222212
FBgn0015924	crq	2848	3415	2613	10.6261	9.63409	10.1301
FBgn0015925	csul	2013	2276	2057	10.0197	10.73	10.3749
FBgn0015926	dah	2353	95	59	0.357789	0.263294	0.310541
FBgn0015929	dpa	3071	617	405	1.78045	1.3848	1.58262
FBgn0015946	grim	1699	339	249	1.7682	1.53892	1.65356
FBgn0015949	hrg	4587	15657	9920	30.2486	22.7088	26.4787
FBgn0016013	Faa	1421	325	182	2.02682	1.3449	1.68586
FBgn0016031	lama	4046	834	466	1.82669	1.2094	1.51805
FBgn0016032	lbm	1098	6888	5080	55.5924	48.5817	52.0871
FBgn0016034	mael	2152	548	345	2.25665	1.6834	1.97002
FBgn0016036	mei-P22	996	41	17	0.364796	0.179226	0.272011
FBgn0016038	mod(r)	1379	4076	3901	26.1936	29.7045	27.9491
FBgn0016041	Tom40	2395	3742	3252	13.846	14.2579	14.0519
FBgn0016047	nompA	5235	154	62	0.260693	0.124362	0.192527
FBgn0016053	pgc	1212	52	22	0.380212	0.190604	0.285408
FBgn0016054	phr6-4	2167	848	582	3.46786	2.82017	3.14402
FBgn0016059	Sema-1b	4565	9538	5998	18.5158	13.7968	16.1563
FBgn0016061	side	11723	6792	4543	5.13433	4.06926	4.60179
FBgn0016070	smg	5963	12359	9279	18.3672	16.3398	17.3535
FBgn0016075	vkg	6503	1151	938	1.56851	1.51461	1.54156
FBgn0016076	vri	4739	36036	22206	67.3868	49.2034	58.2951
FBgn0016078	wun	2181	13146	11438	53.415	55.0688	54.2419
FBgn0016080	xmas-1	2852	1740	1114	5.40661	4.10154	4.75407
FBgn0016081	fry	11788	80582	58469	60.5791	52.0831	56.3311
FBgn0016119	ATPsynCF6	704	10550	11688	132.802	174.333	153.567
FBgn0016120	ATPsynD	950	17938	22137	167.331	244.684	206.007
FBgn0016122	Acer	3198	1545	1063	4.28129	3.49033	3.88581
FBgn0016123	Aph-4	2412	910	633	3.34341	2.75574	3.04957
FBgn0016126	CaMKI	3382	49631	33566	130.048	104.217	117.132
FBgn0016131	Cdk4	2462	224	136	0.806278	0.580045	0.693162
FBgn0016641	PTP-ER	5069	8689	7953	15.1905	16.4748	15.8327
FBgn0016650	Lgr1	3222	352	164	0.968149	0.534478	0.751313
FBgn0016660	H15	3282	41	24	0.110706	0.0767863	0.093746
FBgn0016672	Ipp	1402	15406	15854	97.3793	118.741	108.06
FBgn0016675	Lectin-galC1	759	89	36	1.03914	0.498049	0.768593
FBgn0016684	NaPi-T	2660	183	140	0.609669	0.552659	0.581164
FBgn0016685	Nlp	1080	7062	5868	57.9467	57.0529	57.4998
FBgn0016687	Nurf-38	1481	8429	7797	50.4366	55.282	52.8593
FBgn0016691	ATPsynO	802	18353	22496	202.795	294.538	248.667
FBgn0016693	Past1	2896	22166	21092	67.8287	76.4769	72.1528
FBgn0016694	Pdp1	12138	57082	45215	41.6751	39.1153	40.3952
FBgn0016696	Pitslre	4544	130996	88067	255.473	203.51	229.491
FBgn0016697	Prosalpha5	945	11002	10896	103.173	121.073	112.123
FBgn0016698	Ptpa	1393	6514	6434	41.4402	48.4999	44.9701
FBgn0016700	Rab1	1804	54415	50835	267.305	295.895	281.6
FBgn0016701	Rab4	1316	21769	17751	146.591	141.637	144.114
FBgn0016715	Reg-2	883	197	89	1.97711	1.05838	1.51774
FBgn0016726	RpL29	389	26766	25024	609.76	675.489	642.624
FBgn0016754	sba	6427	11942	7890	16.4662	12.8908	14.6785
FBgn0016756	Usp47	5636	25553	21114	40.1787	39.3379	39.7583
FBgn0016762	angel	1230	3289	3613	23.6965	30.8442	27.2704
FBgn0016794	dos	4666	8098	6924	15.3801	15.582	15.481
FBgn0016797	fz2	7422	6502	4368	7.76338	6.17978	6.97158
FBgn0016917	Stat92E	5210	20997	17374	35.7145	35.0165	35.3655
FBgn0016919	nompB	2794	721	406	2.28683	1.52585	1.90634
FBgn0016920	nompC	7703	236	90	0.271505	0.122686	0.197095
FBgn0016926	Pino	2497	19973	18459	70.8842	77.6248	74.2545
FBgn0016930	Dyrk2	4955	20088	14822	35.9268	31.4105	33.6686
FBgn0016970	l(2)k10201	820	1017	984	10.9909	12.6006	11.7958
FBgn0016974	swaPsi	1547	677	467	3.87814	3.16984	3.52399
FBgn0016975	stnB	8332	0	0	0	0	0
FBgn0016976	stnA	8332	0	0	0	0	0
FBgn0016977	spen	23035	55445	31448	21.3304	14.3356	17.833
FBgn0016978	snRNP-U1-70K	2948	11476	8247	34.4975	29.3751	31.9363
FBgn0016983	smid	3386	6341	5963	16.5957	18.4922	17.544
FBgn0016984	sktl	4106	1170	592	2.52518	1.51396	2.01957
FBgn0017414	cag	1324	2338	2260	15.6488	17.9239	16.7863
FBgn0017418	ari-1	4815	12967	11009	23.8654	24.0084	23.9369
FBgn0017424	CR11538	2386	0	0	0	0	0
FBgn0017429	CG5989	1567	6987	6635	39.5136	44.4614	41.9875
FBgn0017430	Nelf-E	1227	1323	1227	9.55521	10.5005	10.0279
FBgn0017448	CG2187	2580	193	89	0.662922	0.362227	0.512575
FBgn0017456	Ubc84D	637	39	26	0.542563	0.428593	0.485578
FBgn0017457	U2af38	1655	5727	5675	30.6658	36.0063	33.3361
FBgn0017482	T3dh	1959	204	107	0.922828	0.573536	0.748182
FBgn0017545	RpS3A	1349	95838	76716	629.58	597.152	613.366
FBgn0017550	Rga	2902	22759	22119	69.4993	80.0349	74.7671
FBgn0017551	Rca1	1552	1360	1267	7.76555	8.57227	8.16891
FBgn0017556	Prosalpha4T2	1254	56	25	0.395745	0.209341	0.302543
FBgn0017558	Pdk	3164	10396	9199	29.1175	30.5292	29.8234
FBgn0017561	Ork1	4482	487	379	0.962902	0.887929	0.925416
FBgn0017566	ND-75	2634	17927	18700	60.3138	74.5482	67.431
FBgn0017567	ND-23	819	17314	20419	187.343	261.795	224.569
FBgn0017572	Mo25	2255	7926	7150	31.1482	33.2944	32.2213
FBgn0017577	Mcm5	2452	345	190	1.24688	0.813662	1.03027
FBgn0017578	Max	1289	9121	9992	62.7068	81.3974	72.0521
FBgn0017579	RpL14	619	67129	63194	961.047	1072	1016.53
FBgn0017581	Lk6	6807	142607	112970	185.656	174.268	179.962
FBgn0017590	klg	4052	73426	68038	160.585	176.317	168.451
FBgn0019624	COX5A	796	20740	25182	230.898	332.191	281.545
FBgn0019637	Atu	2351	0	0	0	0	0
FBgn0019643	Dat	1887	1394	1229	6.5466	6.83898	6.69279
FBgn0019644	ATPsynB	918	18212	20289	175.809	232.075	203.942
FBgn0019650	toy	3921	2573	1242	5.81524	3.3261	4.57067
FBgn0019660	roX2	1368	13805	12358	89.4284	94.8578	92.1431
FBgn0019661	roX1	5468	43816	37378	71.0116	71.7792	71.3954
FBgn0019662	qm	2543	21284	19689	74.1706	81.2996	77.7351
FBgn0019686	lok	2439	320	234	1.16269	1.00743	1.08506
FBgn0019809	gcm2	2328	12	5	0.0456797	0.0225527	0.0341162
FBgn0019828	dj	1210	195	148	1.42815	1.28436	1.35626
FBgn0019830	colt	1480	2640	2496	15.8076	17.709	16.7583
FBgn0019886	Letm1	4099	49204	38244	106.377	97.9708	102.174
FBgn0019890	Smg5	5096	56148	45816	97.6405	94.4058	96.0232
FBgn0019925	Surf4	1641	6331	6214	34.1892	39.7625	36.9758
FBgn0019928	Ser8	839	28	11	0.295747	0.137671	0.216709
FBgn0019929	Ser7	1413	382	224	2.39578	1.66463	2.0302
FBgn0019932	SamDC	1224	5211	5274	37.7281	45.2449	41.4865
FBgn0019936	RpS20	564	24444	18794	384.077	349.906	366.991
FBgn0019938	RpI1	5078	4361	3677	7.61059	7.60347	7.60703
FBgn0019940	Rh6	1407	2018	1167	12.7102	8.70939	10.7098
FBgn0019947	Psn	2048	26648	23716	115.308	121.597	118.452
FBgn0019948	Phm	1603	31468	31792	173.964	208.255	191.11
FBgn0019949	Cdk9	1476	6953	7139	41.7456	50.7881	46.2669
FBgn0019952	Orct	2533	9821	5485	34.3594	22.738	28.5487
FBgn0019957	ND-42	1618	21488	23300	117.691	151.213	134.452
FBgn0019960	Mitofilin	3000	12650	13301	37.3675	46.5558	41.9617
FBgn0019968	Khc-73	9177	54295	42647	52.4305	48.7976	50.6141
FBgn0019972	Drice	1927	12376	11930	56.9146	65.0085	60.9615
FBgn0019982	Gs1l	1259	42104	45776	296.362	381.789	339.075
FBgn0019985	mGluR	6351	2375	1403	3.31395	2.31967	2.81681
FBgn0019990	Gcn2	5743	4486	2959	6.92222	5.41025	6.16623
FBgn0020018	Ppox	1655	1549	1586	8.29427	10.0627	9.17851
FBgn0020224	Cbl	6154	15084	12553	21.7212	21.4191	21.5702
FBgn0020235	ATPsyngamma	1460	29682	34125	180.163	245.432	212.797
FBgn0020236	ATPCL	4339	16067	14036	32.8148	33.9676	33.3912
FBgn0020238	14-3-3epsilon	3366	52372	44487	137.883	138.781	138.332
FBgn0020248	stet	2550	2303	1156	8.00348	4.76024	6.38186
FBgn0020249	stck	1583	17562	14328	98.3146	95.042	96.6783
FBgn0020251	sfl	5772	15565	13627	23.8972	24.7905	24.3439
FBgn0020255	Ran	1898	108529	111064	506.728	614.452	560.59
FBgn0020257	Ppa	4033	1744	1531	3.83216	3.98619	3.90917
FBgn0020258	ppk	2462	172	83	0.619106	0.353998	0.486552
FBgn0020261	pcm	5384	17225	15733	28.3517	30.6844	29.5181
FBgn0020269	mspo	3131	3438	2950	9.73078	9.8935	9.81214
FBgn0020270	mre11	2013	13735	11524	60.4658	60.1133	60.2896
FBgn0020272	mst	2443	3395	2538	12.3152	10.9089	11.612
FBgn0020277	lush	979	638	365	5.77515	3.91491	4.84503
FBgn0020278	loco	7671	1918	1270	2.21575	1.73845	1.9771
FBgn0020279	lig	6258	19399	12298	27.4706	20.6353	24.053
FBgn0020280	laf	2407	11	8	0.0404987	0.0349	0.0376994
FBgn0020294	ko	4710	824	444	1.55036	0.989859	1.27011
FBgn0020299	stumps	5599	511	356	0.808789	0.667653	0.738221
FBgn0020300	gk	1318	122	68	0.820294	0.541757	0.681025
FBgn0020304	drongo	4423	29088	26183	58.2803	62.1604	60.2203
FBgn0020305	dbe	1185	5601	5501	41.8863	48.7455	45.3159
FBgn0020306	dom	13020	33862	22407	23.0476	18.0711	20.5594
FBgn0020307	dve	4933	295	156	0.529951	0.332066	0.431009
FBgn0020309	crol	7421	53188	37235	63.515	52.6866	58.1008
FBgn0020312	CG4050	3572	21078	20937	52.2929	61.548	56.9205
FBgn0020369	Rpt6	1404	13240	12899	83.5691	96.4717	90.0204
FBgn0020370	TppII	4813	24181	21605	44.5229	47.1357	45.8293
FBgn0020371	Tim17b2	817	44	23	0.477261	0.295608	0.386435
FBgn0020372	TM4SF	2433	91524	118535	333.363	511.582	422.473
FBgn0020376	Sr-CIII	1168	2	3	0.0151744	0.0269705	0.0210725
FBgn0020377	Sr-CII	2369	90	39	0.336668	0.172866	0.254767
FBgn0020378	Sp1	4399	298	211	0.600326	0.503662	0.551994
FBgn0020379	Rfx	5557	6836	5095	10.9015	9.62753	10.2645
FBgn0020381	Dredd	1708	2936	2004	15.2333	12.3203	13.7768
FBgn0020385	pug	3481	1604	914	4.08343	2.7571	3.42027
FBgn0020386	Pdk1	6593	32384	15075	43.5284	24.0096	33.769
FBgn0020388	Gcn5	2770	34545	31306	110.517	118.675	114.596
FBgn0020389	Papss	3029	7610	7093	22.2644	24.5891	23.4267
FBgn0020391	Nrk	3235	2684	1799	7.35247	5.8394	6.59593
FBgn0020392	Nmt	1812	3748	3514	18.3302	20.3636	19.3469
FBgn0020399	Mst89B	1287	143	93	0.984651	0.758779	0.871715
FBgn0020407	asun	2497	1392	1269	4.94021	5.33647	5.13834
FBgn0020412	JIL-1	6634	22614	15910	30.2083	25.1829	27.6956
FBgn0020414	Idgf3	3954	974	447	2.18297	1.18709	1.68503
FBgn0020415	Idgf2	1796	542	242	2.67435	1.41488	2.04461
FBgn0020416	Idgf1	1445	204	79	1.25109	0.574077	0.912582
FBgn0020429	GluRIIB	2949	14	7	0.0420706	0.024925	0.0334978
FBgn0020440	Fak	5619	12831	10464	20.2361	19.5546	19.8954
FBgn0020443	Elf	4409	12114	9421	24.3485	22.4372	23.3928
FBgn0020445	E23	5149	850	470	1.46292	0.958487	1.2107
FBgn0020493	Dad	3906	1695	1428	3.84559	3.8389	3.84224
FBgn0020496	CtBP	5842	37196	24476	56.4235	43.9937	50.2086
FBgn0020497	emb	4492	12352	9251	24.3681	21.6252	22.9967
FBgn0020503	CLIP-190	8115	16701	9898	18.2381	12.8077	15.5229
FBgn0020506	Amyrel	1549	54	21	0.308935	0.142357	0.225646
FBgn0020508	Ag5r2	849	21	13	0.219198	0.160785	0.189992
FBgn0020509	Acp62F	479	83	62	1.53556	1.35915	1.44736
FBgn0020510	Abi	2528	6691	5420	23.4552	22.513	22.9841
FBgn0020513	ade5	2550	2222	1448	7.72198	5.96265	6.84232
FBgn0020518	snoRNA:Me28S-G764	78	43	18	4.88539	2.4232	3.65429
FBgn0020521	pio	3600	1472	889	3.62352	2.59305	3.10828
FBgn0020545	kraken	1320	30902	34425	207.462	273.849	240.655
FBgn0020546	iab-4	6447	2	2	0.00274914	0.00325749	0.00300332
FBgn0020556	bxd	3488	6	8	0.015244	0.0240838	0.0196639
FBgn0020616	SA	3634	8372	7273	20.4159	21.0155	20.7157
FBgn0020617	Rx	3267	264	163	0.71611	0.523901	0.620006
FBgn0020618	Rack1	1693	72080	63858	377.297	396.068	386.682
FBgn0020620	RN-tre	5164	17657	12165	30.3009	24.7364	27.5187
FBgn0020621	Pkn	8540	3169	1969	3.28844	2.42102	2.85473
FBgn0020622	Pi3K21B	4938	8049	5927	14.4449	12.6036	13.5243
FBgn0020626	Osbp	3248	9255	8592	25.2514	27.7773	26.5143
FBgn0020633	Mcm7	2451	186	134	0.672504	0.57408	0.623292
FBgn0020637	Lcp65Ag2	543	26	14	0.424325	0.270732	0.347528
FBgn0020638	Lcp65Ag1	517	19	12	0.325678	0.243726	0.284702
FBgn0020639	Lcp65Af	519	1	1	0.0170749	0.0202322	0.0186536
FBgn0020640	Lcp65Ae	476	5	1	0.0930868	0.0220599	0.0575734
FBgn0020641	Lcp65Ad	616	1	2	0.0143861	0.0340926	0.0242394
FBgn0020642	Lcp65Ac	505	7	4	0.122838	0.0831725	0.103005
FBgn0020643	Lcp65Ab2	416	2	2	0.0426051	0.0504833	0.0465442
FBgn0020644	Lcp65Ab1	413	1	0	0.0214573	0	0.0107286
FBgn0020645	Lcp65Aa	500	0	1	0	0.0210011	0.0105005
FBgn0020646	Lcp65APsi	263	0	0	0	0	0
FBgn0020647	KrT95D	5938	102297	72724	152.668	128.602	140.635
FBgn0020653	Trxr-1	2790	56313	50606	178.867	190.462	184.664
FBgn0020655	ArfGAP1	2085	7133	7299	30.3173	36.7594	33.5384
FBgn0020660	eIF-4B	1922	13956	12976	64.3476	70.8922	67.6199
FBgn0020762	Atet	5244	25203	19903	42.5907	39.8535	41.2221
FBgn0020764	Alas	1842	25127	29189	120.886	166.395	143.641
FBgn0020765	Acp65Aa	615	131	140	1.88765	2.39036	2.13901
FBgn0020767	Spred	4167	21761	15745	46.2786	39.6762	42.9774
FBgn0020880	CG7179	2226	3	3	0.0119432	0.0141517	0.0130474
FBgn0020887	Su(z)12	4098	5959	5538	12.8862	14.1903	13.5383
FBgn0020906	Jon25Bi	866	77	57	0.787948	0.691143	0.739546
FBgn0020907	Scp2	1283	13725	20268	94.8005	165.881	130.341
FBgn0020908	Scp1	1226	2714	1952	19.6175	16.7186	18.1681
FBgn0020909	Rtc1	1301	1972	2057	13.4324	16.6023	15.0174
FBgn0020910	RpL3	2231	137694	122558	546.941	576.837	561.889
FBgn0020912	Ptx1	3571	140	104	0.347427	0.305812	0.326619
FBgn0020930	Dgkepsilon	2010	15002	15831	66.1421	82.7034	74.4228
FBgn0021738	Crg-1	1230	1298	767	9.35179	6.54789	7.94984
FBgn0021742	C901	1924	661	338	3.04454	1.84469	2.44461
FBgn0021750	Aats-ser	2552	2209	2368	7.67079	9.74344	8.70711
FBgn0021760	chb	6205	11137	8143	15.9056	13.7801	14.8429
FBgn0021761	Nup154	5420	7877	5861	12.8791	11.3549	12.117
FBgn0021764	sdk	9565	25194	17865	23.3419	19.6123	21.4771
FBgn0021765	scu	1134	5290	4466	41.3397	41.3539	41.3468
FBgn0021767	org-1	3417	27	42	0.0700235	0.129067	0.0995453
[truncated: 15,469 more rows]
